# Supplementary material for: Suppression of gut colonization by multidrug-resistant Escherichia coli clinical isolates through cooperative niche exclusion
Source: Nat Commun. 2025 Jul 1;16:5426. doi: 10.1038/s41467-025-61327-7 (PMC12215308; doi:10.1038/s41467-025-61327-7)
Supplement: Supplementary file 3 — Supplementary Data 1 [file 41467_2025_61327_MOESM3_ESM.xlsx]

## Sheet: Tabelle1
isolate	"logfc"	"protection"	"phylogroup"	"ST"	"Virulence"	"Biocide"	"Acid"	"Metal"	"Heat"	"amr"	"unitig"	"clb"
MR001	"-3.113155282840039"	other 90%	"B1"	"-"	"6"	"1"	"1"	"0"	"0"	"4"	"6"	"0"
MR010	"-4.120210040373992"	other 90%	"D"	"69"	"10"	"1"	"1"	"1"	"0"	"9"	"6"	"0"
MR012	"-2.713150598518673"	other 90%	"B2"	"73"	"25"	"1"	"1"	"0"	"0"	"4"	"6"	"1"
MR025	"-3.123244100463625"	other 90%	"B2"	"95"	"24"	"1"	"1"	"0"	"0"	"5"	"6"	"0"
MR036	"-3.0348882260427783"	other 90%	"B2"	"91"	"11"	"1"	"1"	"0"	"0"	"9"	"6"	"0"
MR037	"-0.6202035065046944"	other 90%	"B1"	"533"	"9"	"2"	"1"	"4"	"0"	"11"	"7"	"0"
MR039	"-3.285595882201134"	other 90%	"B1"	"155"	"10"	"1"	"1"	"3"	"0"	"9"	"7"	"0"
MR041	"2.960113780164525"	other 90%	"F"	"354"	"11"	"0"	"1"	"0"	"0"	"13"	"6"	"0"
MR043	"-6.733741693291984"	10% most-protected	"B1"	"4392"	"16"	"1"	"1"	"0"	"0"	"8"	"9"	"0"
MR044	"-0.699395673921684"	other 90%	"B1"	"533"	"9"	"2"	"1"	"4"	"0"	"11"	"7"	"0"
MR045	"-4.008779656016747"	other 90%	"A"	"216"	"1"	"1"	"0"	"18"	"8"	"3"	"6"	"0"
MR049	"3.5339384976966914"	other 90%	"B1"	"58"	"18"	"1"	"0"	"4"	"0"	"8"	"7"	"0"
MR050	"-4.078389864679371"	other 90%	"B1"	"58"	"18"	"0"	"1"	"0"	"0"	"10"	"7"	"0"
MR059	"3.073304131977735"	other 90%	"B2"	"1193"	"13"	"1"	"1"	"4"	"0"	"6"	"6"	"0"
MR084	"-3.9117399952699192"	other 90%	"B2"	"73"	"23"	"1"	"1"	"0"	"0"	"4"	"6"	"1"
MR090	"-0.3621722591585865"	other 90%	"A"	"-"	"13"	"1"	"1"	"0"	"0"	"2"	"7"	"0"
MR094	"-3.319992889981655"	other 90%	"B2"	"420"	"9"	"1"	"1"	"0"	"0"	"6"	"6"	"0"
MR097	"-3.643856189774725"	other 90%	"D"	"38"	"4"	"1"	"0"	"0"	"0"	"8"	"8"	"0"
MR102	"-6.865280684177202"	10% most-protected	"D"	"69"	"14"	"1"	"1"	"1"	"0"	"7"	"7"	"0"
MR103	"-4.1919878652138856"	other 90%	"B1"	"1800"	"13"	"1"	"1"	"4"	"0"	"9"	"58"	"0"
MR107	"-4.245979241654056"	other 90%	"B2"	"127"	"23"	"2"	"1"	"3"	"0"	"10"	"6"	"1"
MR124	"-0.5532839144153746"	other 90%	"A"	"10"	"12"	"0"	"1"	"0"	"0"	"3"	"7"	"0"
MR129	"-0.33381370400487"	other 90%	"0"
MR134	"-7.858523318001866"	10% most-protected	"B1"	"200"	"3"	"1"	"1"	"0"	"0"	"4"	"14"	"0"
MR138	"-3.5142965560058075"	other 90%	"A"	"2524"	"2"	"0"	"1"	"15"	"0"	"8"	"5"	"0"
MR142	"1.1865397152932111"	other 90%	"A"	"-"	"18"	"1"	"1"	"0"	"0"	"7"	"6"	"0"
MR153	"-2.7401967154292226"	other 90%	"A"	"2325"	"2"	"1"	"1"	"0"	"0"	"9"	"6"	"0"
MR155	"0.6609113539544538"	other 90%	"G"	"31"	"13"	"2"	"1"	"4"	"0"	"10"	"6"	"0"
MR158	"-5.667283416990458"	10% most-protected	"B1"	"58"	"18"	"0"	"0"	"4"	"0"	"9"	"7"	"0"
MR159	"-1.5144517287418964"	other 90%	"A"	"165"	"3"	"1"	"1"	"0"	"0"	"4"	"6"	"0"
MR164	"-2.980577999953203"	other 90%	"0"
MR169	"-2.6466218081887964"	other 90%	"D"	"69"	"22"	"0"	"1"	"5"	"0"	"10"	"6"	"0"
MR174	"-3.99270722167085"	other 90%	"D"	"69"	"19"	"1"	"1"	"1"	"0"	"9"	"6"	"0"
MR175	"-2.889567061445721"	other 90%	"A"	"10"	"4"	"1"	"1"	"6"	"4"	"2"	"6"	"0"
MK031	"-3.683115620221944"	other 90%	"A"	"10"	"0"	"0"	"1"	"15"	"0"	"2"	"6"	"0"
MK058	"-2.660900886406421"	other 90%	"0"
MK062	"-3.7311677496280895"	other 90%	"B2"	"140"	"21"	"1"	"1"	"0"	"0"	"6"	"6"	"0"
MK125	"-0.0196288067489333"	other 90%	"B2"	"95"	"24"	"1"	"1"	"0"	"0"	"8"	"6"	"1"
MK141	"-5.668267855814664"	10% most-protected	"0"
MK179	"-3.345066557068612"	other 90%	"E"	"543"	"21"	"0"	"0"	"0"	"0"	"4"	"6"	"0"
MK181	"-3.3193799134049664"	other 90%	"D"	"69"	"18"	"1"	"1"	"1"	"0"	"9"	"6"	"0"
MK183	"3.5339384976966914"	other 90%	"B2"	"1193"	"13"	"2"	"1"	"0"	"0"	"11"	"6"	"0"
MK185	"3.1537427476301465"	other 90%	"B2"	"73"	"24"	"1"	"1"	"0"	"0"	"4"	"6"	"1"
MK187	"-0.3838130905435969"	other 90%	"B1"	"446"	"7"	"2"	"1"	"4"	"0"	"8"	"10"	"0"
MK189	"2.653847961431885"	other 90%	"B2"	"95"	"24"	"1"	"1"	"0"	"0"	"5"	"7"	"1"
MK192	"2.933383062286147"	other 90%	"A"	"43"	"5"	"2"	"1"	"0"	"0"	"7"	"6"	"0"
MK194	"1.3819354042516414"	other 90%	"E"	"-"	"8"	"0"	"1"	"0"	"0"	"6"	"6"	"0"
MK196	"-1.1839182735218128"	other 90%	"B1"	"2248"	"3"	"1"	"1"	"0"	"0"	"4"	"15"	"0"
MK198	"-1.3177564436697051"	other 90%	"D"	"69"	"10"	"0"	"1"	"1"	"0"	"5"	"6"	"0"
MK199	"0.4988915505974854"	other 90%	"B2"	"73"	"24"	"1"	"1"	"0"	"0"	"4"	"6"	"1"
MK204	"3.0124789392816917"	other 90%	"B2"	"131"	"12"	"1"	"1"	"0"	"0"	"6"	"6"	"0"
MK207	"-0.7084692575471467"	other 90%	"B2"	"141"	"22"	"1"	"1"	"0"	"0"	"5"	"6"	"1"
MK210	"1.2651217392688872"	other 90%	"B2"	"1193"	"12"	"1"	"1"	"4"	"0"	"8"	"6"	"1"
MK211	"3.5339384976966914"	other 90%	"B2"	"1193"	"12"	"1"	"1"	"4"	"0"	"6"	"6"	"1"
MK214	"0.7212839719339377"	other 90%	"B2"	"1193"	"12"	"1"	"1"	"4"	"0"	"8"	"6"	"1"
MK216	"2.3478735681780063"	other 90%	"B2"	"1193"	"13"	"1"	"1"	"4"	"0"	"8"	"6"	"0"
MK220	"2.761679573535817"	other 90%	"B2"	"73"	"25"	"1"	"1"	"0"	"0"	"4"	"6"	"1"
MK222	"1.2108076557276668"	other 90%	"A"	"409"	"1"	"1"	"0"	"0"	"8"	"3"	"5"	"0"
MK225	"-1.6159288514043708"	other 90%	"D"	"69"	"20"	"1"	"1"	"1"	"0"	"10"	"6"	"0"
MK226	"-1.5193555917093158"	other 90%	"A"	"10"	"17"	"0"	"1"	"0"	"0"	"2"	"6"	"0"
MK231	"-0.8978672149630454"	other 90%	"A"	"10"	"9"	"1"	"1"	"0"	"0"	"2"	"6"	"0"
MK236	"-1.2753413012854071"	other 90%	"B2"	"141"	"14"	"1"	"1"	"0"	"0"	"4"	"6"	"1"
MK238	"-2.656483798102478"	other 90%	"B2"	"141"	"14"	"1"	"1"	"0"	"0"	"4"	"6"	"1"
MK241	"-4.506066955549372"	10% most-protected	"B1"	"994"	"3"	"0"	"1"	"0"	"0"	"4"	"67"	"0"
MK242	"-1.09794505041196"	other 90%	"A"	"542"	"3"	"0"	"1"	"0"	"0"	"3"	"5"	"0"
MK245	"-0.8089273418763574"	other 90%	"B2"	"131"	"14"	"1"	"1"	"0"	"0"	"6"	"7"	"0"
MK246	"-2.115791564308834"	other 90%	"B2"	"321"	"15"	"1"	"1"	"0"	"0"	"5"	"6"	"0"
MK249	"-5.257387842692663"	10% most-protected	"D"	"69"	"8"	"1"	"1"	"1"	"0"	"4"	"6"	"0"
MK251	"-3.892815410396785"	other 90%	"B2"	"12"	"18"	"1"	"1"	"4"	"0"	"6"	"6"	"1"
MK254	"-4.009460329249063"	other 90%	"B2"	"404"	"15"	"1"	"1"	"0"	"0"	"8"	"6"	"1"
MK259	"-2.257387842692649"	other 90%	"B1"	"101"	"8"	"1"	"1"	"0"	"0"	"6"	"13"	"0"
MK262	"-3.403724805325428"	other 90%	"B2"	"131"	"21"	"1"	"1"	"0"	"0"	"5"	"6"	"0"
MK267	"-3.46383872016008"	other 90%	"B1"	"642"	"6"	"0"	"1"	"0"	"0"	"3"	"15"	"0"
MK270	"-3.621246618045936"	other 90%	"B1"	"1148"	"4"	"1"	"1"	"0"	"0"	"4"	"9"	"0"
MK275	"-1.228905728295121"	other 90%	"B2"	"141"	"21"	"1"	"1"	"0"	"0"	"5"	"6"	"1"
MK277	"-0.6116668245502087"	other 90%	"B2"	"1193"	"13"	"2"	"1"	"0"	"0"	"12"	"6"	"0"
MK278	"-3.238074043568717"	other 90%	"B1"	"2972"	"3"	"0"	"1"	"0"	"0"	"4"	"40"	"0"
MK281	"-0.8073549220576053"	other 90%	"B2"	"80"	"21"	"2"	"1"	"0"	"0"	"9"	"6"	"1"
MK286	"-1.033814712992242"	other 90%	"B2"	"141"	"21"	"1"	"1"	"0"	"0"	"5"	"6"	"1"
MK288	"-1.4318457869653962"	other 90%	"B2"	"452"	"16"	"1"	"1"	"0"	"0"	"4"	"6"	"0"
MK289	"-4.230211925795754"	other 90%	"B2"	"941"	"17"	"1"	"1"	"0"	"0"	"4"	"6"	"0"
MK297	"-1.2094533656289512"	other 90%	"B2"	"141"	"21"	"1"	"1"	"0"	"0"	"5"	"6"	"1"
MK298	"-0.7879895971906734"	other 90%	"B2"	"-"	"20"	"1"	"1"	"0"	"0"	"4"	"6"	"1"
MK301	"-0.8619901786344504"	other 90%	"B2"	"1193"	"13"	"2"	"1"	"0"	"0"	"11"	"6"	"0"
MK303	"-1.0742937823473138"	other 90%	"B2"	"73"	"24"	"1"	"1"	"0"	"0"	"4"	"6"	"1"
MK305	"-0.0309663506832115"	other 90%	"E"	"543"	"21"	"0"	"0"	"0"	"0"	"4"	"6"	"0"
LK001	"-4.501080936501657"	10% most-protected	"F"	"62"	"21"	"0"	"1"	"0"	"0"	"4"	"6"	"0"
LK003	"-7.010027122623564"	10% most-protected	"B1"	"448"	"4"	"1"	"1"	"0"	"0"	"4"	"63"	"0"
LK004	"-4.876045001060301"	10% most-protected	"E"	"2064"	"2"	"0"	"1"	"0"	"0"	"3"	"8"	"0"
LK010	"-6.685106918041062"	10% most-protected	"B1"	"2005"	"14"	"0"	"1"	"0"	"0"	"4"	"58"	"0"
LK013	"-4.055669788179269"	other 90%	"F"	"415"	"14"	"0"	"1"	"0"	"0"	"8"	"6"	"0"
LK014	"-4.416768480347313"	other 90%	"B1"	"453"	"20"	"1"	"1"	"0"	"0"	"9"	"6"	"0"
LK017	"-3.778216322432514"	other 90%	"A"	"34"	"1"	"1"	"1"	"0"	"0"	"2"	"6"	"0"
LK018	"-3.772912290572605"	other 90%	"B2"	"131"	"17"	"2"	"1"	"0"	"0"	"13"	"6"	"0"
LK019	"-3.4869873411578616"	other 90%	"B2"	"998"	"13"	"1"	"1"	"0"	"0"	"12"	"6"	"0"
LK020	"-4.5915616823325145"	10% most-protected	"B2"	"73"	"24"	"1"	"1"	"0"	"0"	"4"	"7"	"1"
LK021	"-4.744083637513368"	10% most-protected	"D"	"349"	"5"	"1"	"1"	"1"	"0"	"3"	"7"	"0"
LK022	"-4.138510857116934"	other 90%	"A"	"10"	"0"	"1"	"1"	"0"	"0"	"2"	"6"	"0"
LK023	"-7.07642834834615"	10% most-protected	"D"	"362"	"9"	"1"	"1"	"0"	"0"	"5"	"7"	"0"
LK024	"-3.880031135542583"	other 90%	"B2"	"404"	"15"	"1"	"1"	"0"	"0"	"8"	"6"	"1"
LK025	"-3.731939450657933"	other 90%	"B2"	"73"	"24"	"1"	"1"	"0"	"0"	"4"	"6"	"1"
LK029	"-3.857400161043009"	other 90%	"B2"	"404"	"15"	"1"	"1"	"0"	"0"	"8"	"6"	"1"
LK031	"-4.118190872737332"	other 90%	"B2"	"73"	"14"	"1"	"1"	"0"	"0"	"4"	"6"	"1"
LK035	"-2.3830864750455403"	other 90%	"G"	"117"	"21"	"2"	"1"	"4"	"0"	"9"	"8"	"0"
LK039	"-4.470707287458113"	other 90%	"B2"	"95"	"20"	"1"	"1"	"0"	"0"	"5"	"6"	"1"
LK040	"-4.563816691849604"	10% most-protected	"A"	"1695"	"4"	"1"	"1"	"0"	"0"	"2"	"9"	"0"
LK043	"-4.671718691318199"	10% most-protected	"B2"	"95"	"24"	"1"	"1"	"0"	"0"	"5"	"7"	"1"
LK044	"-1.5922220614354512"	other 90%	"B2"	"141"	"22"	"1"	"1"	"0"	"0"	"5"	"6"	"1"
LK045	"-2.0055810322633"	other 90%	"A"	"10"	"3"	"0"	"1"	"0"	"0"	"10"	"6"	"0"
LK046	"-7.084290466118957"	10% most-protected	"B2"	"14"	"24"	"1"	"1"	"0"	"0"	"5"	"6"	"1"
LK048	"-1.248623962909627"	other 90%	"B2"	"404"	"15"	"1"	"1"	"0"	"0"	"5"	"6"	"1"
LK050	"-1.7012058310486045"	other 90%	"B2"	"1193"	"20"	"1"	"1"	"0"	"0"	"8"	"6"	"0"
LK052	"-2.8241057209445857"	other 90%	"B2"	"12"	"21"	"1"	"1"	"0"	"0"	"7"	"6"	"1"
LK054	"-2.794246432251477"	other 90%	"B2"	"131"	"16"	"1"	"1"	"0"	"0"	"5"	"6"	"0"
LK057	"-4.225675299403751"	other 90%	"B2"	"357"	"12"	"1"	"1"	"0"	"0"	"4"	"6"	"0"
LK058	"-1.7311677496280942"	other 90%	"B2"	"73"	"15"	"1"	"1"	"0"	"0"	"4"	"6"	"1"
LK061	"-4.501080936501657"	10% most-protected	"B2"	"95"	"12"	"1"	"1"	"0"	"0"	"6"	"6"	"0"
LK066	"-4.840656897208449"	10% most-protected	"B2"	"12"	"19"	"1"	"1"	"4"	"0"	"4"	"6"	"1"
LK069	"-5.042845747821683"	10% most-protected	"B2"	"95"	"12"	"1"	"1"	"0"	"0"	"5"	"6"	"1"
LK071	"-4.5915616823325145"	10% most-protected	"B1"	"29"	"16"	"0"	"1"	"0"	"0"	"4"	"25"	"0"
LK072	"-1.7976397672243905"	other 90%	"D"	"2001"	"6"	"0"	"1"	"4"	"0"	"8"	"6"	"0"
LK074	"-5.742009309275541"	10% most-protected	"0"
LK075	"-1.2686154380970938"	other 90%	"B2"	"141"	"22"	"1"	"1"	"0"	"0"	"4"	"6"	"1"
LK077	"1.952074461656186"	other 90%	"B1"	"6994"	"3"	"0"	"1"	"0"	"0"	"4"	"17"	"0"
LK079	"-0.3874516676069452"	other 90%	"B1"	"-"	"3"	"1"	"1"	"0"	"0"	"4"	"9"	"0"
LK081	"-0.570965733797212"	other 90%	"B2"	"2622"	"8"	"1"	"1"	"0"	"0"	"4"	"6"	"0"
LK083	"0.2593161175876874"	other 90%	"A"	"216"	"1"	"0"	"1"	"20"	"8"	"3"	"6"	"0"
LK084	"0.6324478898307605"	other 90%	"B1"	"602"	"9"	"1"	"1"	"0"	"0"	"4"	"8"	"0"
LK087	"-0.3408512547448043"	other 90%	"0"
LK089	"3.78388942869857"	other 90%	"B1"	"155"	"3"	"0"	"1"	"0"	"0"	"4"	"7"	"0"
LK091	"1.144323595297752"	other 90%	"B2"	"141"	"14"	"1"	"1"	"0"	"0"	"6"	"6"	"1"
LK093	"0.820819645484854"	other 90%	"B1"	"348"	"4"	"1"	"1"	"0"	"0"	"4"	"26"	"0"
LK099	"-0.8461278001808215"	other 90%	"B2"	"-"	"16"	"1"	"1"	"0"	"0"	"4"	"6"	"1"
LK100	"-2.031803323308379"	other 90%	"B2"	"73"	"29"	"1"	"1"	"0"	"0"	"4"	"6"	"1"
LK104	"-4.860874385550014"	10% most-protected	"B1"	"6331"	"13"	"0"	"1"	"0"	"0"	"4"	"58"	"0"
LK106	"-4.021411717461773"	other 90%	"B1"	"101"	"3"	"1"	"1"	"0"	"0"	"4"	"13"	"0"
LK107	"-3.858406129959262"	other 90%	"D"	"362"	"3"	"0"	"1"	"0"	"0"	"4"	"8"	"0"
LK110	"-3.261165299459672"	other 90%	"D"	"6321"	"5"	"0"	"1"	"0"	"0"	"5"	"6"	"0"
LK111	"-3.838810649884027"	other 90%	"0"
LK114	"-4.878271435784544"	10% most-protected	"B1"	"4382"	"4"	"1"	"1"	"0"	"0"	"5"	"63"	"0"
LK117	"-2.220976209343968"	other 90%	"B2"	"357"	"13"	"1"	"1"	"0"	"0"	"4"	"6"	"0"
LK119	"-4.028331131401559"	other 90%	"B2"	"1333"	"13"	"1"	"1"	"0"	"0"	"4"	"6"	"0"
LK121	"-1.8099076122680668"	other 90%	"B2"	"95"	"13"	"1"	"1"	"0"	"0"	"5"	"6"	"1"
LK122	"-1.6762027987385106"	other 90%	"B2"	"1851"	"11"	"1"	"1"	"0"	"0"	"4"	"6"	"0"
LK124	"-2.230919012591546"	other 90%	"0"
LK125	"-3.244955072278411"	other 90%	"0"
LK126	"0.2225138654243139"	other 90%	"B2"	"404"	"15"	"1"	"1"	"0"	"0"	"7"	"6"	"1"
LK130	"-1.9906785899221715"	other 90%	"B2"	"95"	"13"	"1"	"1"	"0"	"0"	"5"	"6"	"1"
LK133	"-3.7265183978112817"	other 90%	"D"	"973"	"4"	"1"	"1"	"0"	"0"	"4"	"6"	"0"
LK134	"-1.1973893890263498"	other 90%	"A"	"5295"	"3"	"1"	"0"	"15"	"8"	"3"	"6"	"0"
LK135	"-0.6994836225744181"	other 90%	"B2"	"131"	"15"	"2"	"1"	"4"	"0"	"12"	"6"	"0"
LK137	"-1.7745745391557877"	other 90%	"D"	"2811"	"4"	"0"	"1"	"0"	"0"	"4"	"6"	"0"
LK138	"-0.664028084792408"	other 90%	"D"	"2811"	"5"	"0"	"1"	"0"	"0"	"4"	"6"	"0"
LK140	"2.4850288972157437"	other 90%	"B1"	"1196"	"12"	"2"	"1"	"0"	"0"	"11"	"11"	"0"
LK143	"-1.2469714178769102"	other 90%	"A"	"10"	"15"	"1"	"1"	"0"	"0"	"2"	"6"	"0"
LK144	"-3.929165427090001"	other 90%	"D"	"38"	"9"	"0"	"1"	"0"	"0"	"4"	"8"	"0"
LK146	"-1.4549752503283973"	other 90%	"B2"	"95"	"13"	"1"	"1"	"0"	"0"	"5"	"6"	"1"
LK147	"-0.1925236338545357"	other 90%	"B2"	"144"	"18"	"1"	"1"	"0"	"0"	"4"	"6"	"0"
LK149	"-1.5930615634382637"	other 90%	"A"	"746"	"14"	"1"	"0"	"0"	"0"	"3"	"6"	"0"
LK151	"1.506046581574662"	other 90%	"D"	"1268"	"5"	"0"	"1"	"1"	"0"	"5"	"6"	"0"
LK152	"-2.5290985047062957"	other 90%	"B2"	"95"	"13"	"1"	"1"	"0"	"0"	"9"	"6"	"1"
LK154	"-1.768768917474581"	other 90%	"D"	"362"	"3"	"0"	"1"	"0"	"0"	"4"	"8"	"0"
LK155	"0.0688906763110991"	other 90%	"B2"	"73"	"22"	"1"	"1"	"0"	"0"	"4"	"6"	"1"
LK159	"-3.3889208466580363"	other 90%	"D"	"69"	"24"	"0"	"1"	"1"	"0"	"5"	"6"	"0"
LK160	"2.8077527422837254"	other 90%	"0"
LK163	"-1.8158815133127004"	other 90%	"D"	"-"	"8"	"1"	"1"	"0"	"0"	"4"	"6"	"0"
LK164	"1.4511382404722717"	other 90%	"B2"	"73"	"23"	"1"	"1"	"0"	"0"	"4"	"6"	"1"
LK165	"-0.6007765285662701"	other 90%	"D"	"69"	"12"	"1"	"1"	"1"	"0"	"10"	"6"	"0"
LK167	"-1.0999512561667482"	other 90%	"0"
LK168	"0.3265744597437318"	other 90%	"F"	"59"	"16"	"0"	"1"	"0"	"0"	"5"	"6"	"0"
LK169	"0.0847226789054245"	other 90%	"B2"	"73"	"24"	"1"	"1"	"0"	"0"	"4"	"6"	"1"
LK171	"-0.3103401206121502"	other 90%	"A"	"93"	"19"	"1"	"0"	"0"	"0"	"4"	"5"	"0"
LK172	"2.551147787728912"	other 90%	"0"
LK174	"-0.0293838067810947"	other 90%	"B2"	"73"	"24"	"1"	"1"	"0"	"0"	"4"	"6"	"1"
LK176	"-0.4150374992788438"	other 90%	"0"
LK177	"-2.3306805688963275"	other 90%	"B1"	"2178"	"13"	"1"	"1"	"0"	"0"	"4"	"10"	"0"
LK179	"-4.028196891830656"	other 90%	"0"
LK180	"-2.0425047285145355"	other 90%	"A"	"48"	"1"	"0"	"1"	"0"	"0"	"2"	"7"	"0"
LK184	"-3.8003909743078417"	other 90%	"B1"	"1665"	"4"	"1"	"1"	"0"	"0"	"4"	"18"	"0"
LK188	"-3.281770968415369"	other 90%	"A"	"10"	"13"	"1"	"1"	"0"	"0"	"2"	"6"	"0"
LK190	"-1.6232794322722557"	other 90%	"B2"	"14"	"24"	"1"	"1"	"0"	"0"	"6"	"6"	"1"
LK192	"4.019708782799962"	other 90%	"B2"	"131"	"14"	"2"	"1"	"4"	"0"	"12"	"6"	"0"
LK194	"-3.3692338096657206"	other 90%	"C"	"88"	"17"	"1"	"1"	"0"	"0"	"4"	"6"	"0"
LK195	"4.0694938310960005"	other 90%	"B2"	"144"	"20"	"1"	"1"	"0"	"0"	"4"	"6"	"0"
LK197	"-1.5808961137784832"	other 90%	"B2"	"131"	"14"	"2"	"1"	"4"	"0"	"12"	"6"	"0"
LK199	"-1.7923086280099805"	other 90%	"B2"	"428"	"8"	"1"	"1"	"0"	"0"	"4"	"6"	"0"
LK201	"-2.462343214057199"	other 90%	"F"	"1722"	"5"	"1"	"1"	"0"	"0"	"4"	"6"	"0"
LK204	"-2.6724980602880404"	other 90%	"B1"	"2178"	"12"	"1"	"1"	"0"	"0"	"4"	"10"	"0"
LK206	"-1.9769163868869537"	other 90%	"B2"	"420"	"9"	"1"	"1"	"0"	"0"	"6"	"6"	"0"
LK208	"-2.768329765075542"	other 90%	"E"	"2064"	"8"	"0"	"1"	"0"	"0"	"3"	"8"	"0"
LK210	"-3.5687652731933563"	other 90%	"B2"	"538"	"12"	"1"	"1"	"0"	"0"	"5"	"6"	"0"
LK211	"-1.0175583713843013"	other 90%	"A"	"34"	"9"	"1"	"1"	"0"	"0"	"3"	"6"	"0"
LK214	"-2.4687694832166303"	other 90%	"B2"	"127"	"23"	"1"	"1"	"0"	"0"	"5"	"6"	"1"
LK215	"-1.8228537712636124"	other 90%	"B2"	"357"	"12"	"1"	"1"	"0"	"0"	"4"	"6"	"0"
LK220	"-1.798366138830345"	other 90%	"B2"	"404"	"15"	"1"	"1"	"0"	"0"	"8"	"6"	"1"
LK223	"-0.9262903138169876"	other 90%	"B1"	"2144"	"4"	"1"	"1"	"0"	"0"	"6"	"12"	"0"
LK225	"0.8442786183088435"	other 90%	"0"
LK226	"1.8129144473995036"	other 90%	"0"
LK229	"-1.5112528145381434"	other 90%	"0"
LK230	"-1.7703128513546411"	other 90%	"A"	"2967"	"1"	"0"	"0"	"13"	"6"	"3"	"6"	"0"
LK231	"-0.4337740618604263"	other 90%	"D"	"349"	"5"	"1"	"1"	"16"	"0"	"3"	"7"	"0"
LK233	"-0.920773308849422"	other 90%	"A"	"216"	"2"	"1"	"0"	"32"	"8"	"3"	"6"	"0"
LK236	"-2.0764520604378696"	other 90%	"B2"	"80"	"19"	"1"	"1"	"0"	"0"	"5"	"6"	"1"
LK241	"-1.7485366700110796"	other 90%	"A"	"2139"	"1"	"1"	"0"	"15"	"8"	"3"	"6"	"0"
LK244	"-2.1049339774767466"	other 90%	"B2"	"589"	"12"	"1"	"1"	"0"	"0"	"5"	"6"	"0"
LK250	"-1.6804626610369149"	other 90%	"B1"	"40"	"16"	"0"	"1"	"0"	"0"	"4"	"9"	"0"
LK256	"-2.6309487059953365"	other 90%	"B1"	"297"	"4"	"0"	"1"	"0"	"0"	"4"	"9"	"0"
LK257	"0.228744418569126"	other 90%	"B1"	"40"	"16"	"0"	"1"	"0"	"0"	"4"	"9"	"0"
LK258	"-0.0285691521967711"	other 90%	"B2"	"95"	"7"	"1"	"1"	"0"	"0"	"8"	"6"	"1"
LK261	"0.3864683470820726"	other 90%	"B2"	"95"	"13"	"1"	"1"	"0"	"0"	"5"	"6"	"1"
LK264	"-2.769815743690855"	other 90%	"B1"	"4392"	"16"	"1"	"1"	"0"	"0"	"8"	"9"	"0"
LK267	"-2.976926365100677"	other 90%	"B2"	"127"	"21"	"1"	"1"	"0"	"0"	"4"	"6"	"1"
LK270	"-2.544058612793682"	other 90%	"0"
LK272	"-0.1593557597321253"	other 90%	"B2"	"141"	"22"	"1"	"1"	"0"	"0"	"5"	"6"	"1"
LK274	"-3.0375739654579763"	other 90%	"B1"	"40"	"15"	"0"	"1"	"0"	"0"	"4"	"8"	"0"
LK276	"-6.920152495017404"	10% most-protected	"B2"	"1982"	"6"	"1"	"1"	"0"	"0"	"5"	"6"	"0"
LK277	"-3.97297241938248"	other 90%	"B2"	"582"	"10"	"1"	"1"	"0"	"0"	"4"	"6"	"0"
LK280	"-4.514662979237766"	10% most-protected	"D"	"362"	"3"	"0"	"1"	"0"	"0"	"4"	"7"	"0"
LK281	"-7.653316519023765"	10% most-protected	"B2"	"589"	"11"	"1"	"1"	"0"	"0"	"5"	"6"	"0"
LK283	"-3.564365596114049"	other 90%	"B2"	"95"	"7"	"1"	"1"	"0"	"0"	"6"	"6"	"1"
LK285	"-4.257989090895089"	other 90%	"D"	"973"	"4"	"1"	"1"	"0"	"0"	"4"	"6"	"0"
LK287	"-5.722994166374159"	10% most-protected	"B1"	"1613"	"3"	"0"	"1"	"0"	"5"	"4"	"31"	"0"
LK289	"-2.7805741458271163"	other 90%	"A"	"5295"	"3"	"1"	"0"	"15"	"8"	"3"	"6"	"0"
LK292	"-2.7633990020189865"	other 90%	"B1"	"40"	"15"	"0"	"1"	"0"	"0"	"4"	"8"	"0"
LK295	"-3.7213349424524473"	other 90%	"D"	"4607"	"5"	"1"	"1"	"0"	"0"	"5"	"6"	"0"
LK299	"-5.506066955549372"	10% most-protected	"B1"	"3549"	"4"	"1"	"1"	"0"	"0"	"4"	"23"	"0"
LK301	"-0.8673622314218814"	other 90%	"B2"	"28"	"15"	"1"	"1"	"0"	"0"	"4"	"6"	"0"
LK304	"-2.6529392945371595"	other 90%	"C"	"367"	"7"	"1"	"1"	"1"	"0"	"8"	"6"	"0"
LK308	"-3.1328942704973453"	other 90%	"A"	"10"	"2"	"1"	"1"	"19"	"5"	"2"	"6"	"0"
LK309	"-1.945637711550311"	other 90%	"A"	"10"	"2"	"1"	"1"	"19"	"5"	"2"	"6"	"0"
LK310	"-1.2763759430729555"	other 90%	"F"	"59"	"16"	"0"	"1"	"0"	"0"	"5"	"7"	"0"
LK314	"-2.483581358366132"	other 90%	"A"	"10"	"2"	"1"	"1"	"19"	"5"	"2"	"6"	"0"
LK315	"-0.9105018491608974"	other 90%	"A"	"10"	"2"	"1"	"1"	"19"	"5"	"2"	"6"	"0"
LK320	"-1.9939762123722329"	other 90%	"A"	"1139"	"2"	"1"	"1"	"0"	"0"	"3"	"6"	"0"
LK321	"-1.8419731189271789"	other 90%	"E"	"350"	"12"	"0"	"1"	"0"	"0"	"5"	"6"	"0"
LK324	"-2.3259579719235157"	other 90%	"B2"	"73"	"25"	"1"	"1"	"0"	"0"	"4"	"6"	"1"
LK327	"-3.531632998315027"	other 90%	"B2"	"131"	"11"	"2"	"1"	"4"	"0"	"10"	"6"	"0"
LK328	"-4.2531685519116165"	other 90%	"B2"	"569"	"13"	"1"	"1"	"0"	"0"	"6"	"6"	"0"
LK331	"-2.2969932356713763"	other 90%	"B2"	"73"	"24"	"1"	"1"	"0"	"0"	"4"	"6"	"1"
LK332	"-2.163901213814544"	other 90%	"A"	"1115"	"7"	"0"	"1"	"15"	"8"	"3"	"6"	"0"
LK334	"-2.02639769006461"	other 90%	"F"	"62"	"19"	"0"	"1"	"0"	"0"	"4"	"6"	"0"
LK335	"-3.0588936890535687"	other 90%	"A"	"1115"	"7"	"0"	"1"	"15"	"8"	"3"	"6"	"0"
LK336	"-2.01009587773551"	other 90%	"B2"	"372"	"8"	"1"	"1"	"0"	"0"	"4"	"6"	"0"
LK337	"-1.1459793058172785"	other 90%	"B2"	"5428"	"12"	"1"	"1"	"0"	"0"	"5"	"6"	"0"
LK339	"-1.9466704975938711"	other 90%	"A"	"93"	"2"	"1"	"1"	"0"	"0"	"4"	"6"	"0"
LK340	"-1.2474245693768269"	other 90%	"B2"	"122"	"9"	"1"	"1"	"0"	"0"	"4"	"6"	"0"
LK341	"-0.8468432119385795"	other 90%	"B2"	"567"	"22"	"1"	"1"	"0"	"0"	"4"	"4"	"0"
LK342	"-2.5669660714273075"	other 90%	"B1"	"101"	"3"	"1"	"1"	"0"	"0"	"4"	"13"	"0"
LK343	"-3.906890595608511"	other 90%	"B1"	"2280"	"3"	"1"	"1"	"0"	"0"	"4"	"9"	"0"
LK344	"-4.736295041032657"	10% most-protected	"D"	"38"	"4"	"0"	"1"	"0"	"0"	"4"	"8"	"0"
LK346	"-4.564583420116296"	10% most-protected	"B1"	"-"	"4"	"1"	"1"	"0"	"0"	"5"	"64"	"0"
RV001	"-2.2479275134435834"	other 90%	"D"	"38"	"8"	"0"	"1"	"0"	"0"	"7"	"8"	"0"
RV002	"-2.318316841334984"	other 90%	"A"	"34"	"18"	"0"	"1"	"3"	"0"	"2"	"6"	"0"
RV003	"-0.8987779498211983"	other 90%	"0"
RV006	"-1.8182796703532944"	other 90%	"D"	"405"	"18"	"1"	"1"	"0"	"0"	"5"	"6"	"0"
RV008	"-2.490497816717668"	other 90%	"B2"	"95"	"24"	"1"	"1"	"0"	"0"	"5"	"6"	"1"
RV009	"-2.9537444090391234"	other 90%	"0"
RV010	"-1.4854268271702424"	other 90%	"B2"	"131"	"21"	"1"	"1"	"0"	"0"	"5"	"6"	"0"
RV011	"-1.2056167085856224"	other 90%	"F"	"59"	"21"	"0"	"1"	"0"	"0"	"5"	"6"	"0"
RV012	"-2.662965012722432"	other 90%	"B2"	"404"	"15"	"1"	"1"	"0"	"0"	"5"	"6"	"1"
RV013	"-1.4653192537216668"	other 90%	"E"	"350"	"10"	"0"	"1"	"0"	"0"	"3"	"6"	"0"
RV014	"-1.460335846207412"	other 90%	"F"	"59"	"22"	"0"	"1"	"0"	"0"	"5"	"6"	"0"
RV015	"-1.2479275134435868"	other 90%	"F"	"415"	"13"	"0"	"1"	"0"	"0"	"5"	"6"	"0"
RV018	"-2.101086125114316"	other 90%	"0"
RV020	"-2.925999418556224"	other 90%	"D"	"69"	"17"	"1"	"1"	"1"	"0"	"10"	"6"	"0"
RV021	"-1.4018401968972691"	other 90%	"0"
RV022	"-1.57954900453479"	other 90%	"B2"	"73"	"18"	"1"	"1"	"0"	"0"	"4"	"6"	"1"
RV023	"-3.0552824355011925"	other 90%	"A"	"10"	"16"	"1"	"1"	"0"	"0"	"2"	"6"	"0"
RV024	"-2.5849625007211534"	other 90%	"B2"	"1236"	"7"	"1"	"1"	"0"	"0"	"4"	"6"	"0"
RV025	"-2.4307915705933936"	other 90%	"B2"	"95"	"24"	"1"	"1"	"0"	"0"	"5"	"6"	"1"
RV026	"-2.531720479444174"	other 90%	"D"	"394"	"8"	"0"	"1"	"1"	"0"	"4"	"6"	"0"
RV027	"-3.6629650127224234"	other 90%	"B2"	"420"	"9"	"1"	"1"	"0"	"0"	"6"	"6"	"0"
RV028	"-1.7637279896573466"	other 90%	"D"	"-"	"10"	"1"	"1"	"1"	"0"	"2"	"15"	"0"
RV029	"-1.2565406437482936"	other 90%	"A"	"206"	"1"	"0"	"1"	"0"	"0"	"5"	"7"	"0"
RV032	"-2.832890014164746"	other 90%	"B2"	"428"	"20"	"1"	"1"	"0"	"0"	"4"	"6"	"0"
RV034	"-2.504792152037174"	other 90%	"B1"	"58"	"4"	"0"	"1"	"0"	"0"	"3"	"8"	"0"
RV035	"-2.4881774381862747"	other 90%	"G"	"7156"	"10"	"0"	"1"	"0"	"0"	"6"	"6"	"0"
RV036	"-1.2689350072734775"	other 90%	"B2"	"428"	"7"	"1"	"1"	"0"	"0"	"4"	"6"	"0"
RV037	"-2.5558161550616427"	other 90%	"B2"	"141"	"22"	"1"	"1"	"0"	"0"	"5"	"6"	"1"
RV038	"-1.0911478880581948"	other 90%	"B2"	"80"	"18"	"1"	"1"	"0"	"0"	"4"	"6"	"1"
RV039	"-1.4183126313117032"	other 90%	"B2"	"104"	"15"	"1"	"1"	"0"	"0"	"4"	"6"	"1"
RV042	"-2.1996723448363644"	other 90%	"A"	"10"	"13"	"0"	"0"	"0"	"0"	"1"	"6"	"0"
RV043	"-1.3718533202190455"	other 90%	"A"	"93"	"25"	"2"	"0"	"4"	"0"	"8"	"5"	"0"
RV045	"-1.15527822547791"	other 90%	"G"	"31"	"12"	"1"	"1"	"1"	"0"	"5"	"6"	"0"
RV047	"-2.579085934384489"	other 90%	"A"	"3877"	"17"	"1"	"1"	"0"	"0"	"2"	"6"	"0"
RV049	"-3.0138057995250285"	other 90%	"D"	"1914"	"11"	"1"	"1"	"4"	"0"	"8"	"8"	"0"
RV050	"-0.7767666022241814"	other 90%	"D"	"349"	"8"	"2"	"1"	"5"	"0"	"9"	"7"	"0"
RV052	"-1.3219280948873622"	other 90%	"A"	"10"	"3"	"1"	"1"	"3"	"7"	"2"	"6"	"0"
RV054	"0.1401776580482596"	other 90%	"B1"	"58"	"18"	"0"	"0"	"4"	"0"	"8"	"7"	"0"
RV055	"-0.0911478880581947"	other 90%	"B2"	"12"	"21"	"1"	"1"	"0"	"0"	"4"	"6"	"1"
RV057	"-1.7767666022241788"	other 90%	"B2"	"1317"	"7"	"1"	"1"	"0"	"0"	"4"	"6"	"0"
RV058	"-1.9902189792074136"	other 90%	"E"	"543"	"8"	"1"	"1"	"4"	"0"	"8"	"6"	"0"
RV059	"-2.112209503586023"	other 90%	"B1"	"1642"	"4"	"1"	"1"	"0"	"0"	"4"	"9"	"0"
RV060	"-0.9708536543404838"	other 90%	"A"	"10"	"3"	"1"	"1"	"5"	"7"	"2"	"6"	"0"
RV061	"-0.8958915966592602"	other 90%	"B2"	"4722"	"17"	"1"	"1"	"0"	"0"	"4"	"6"	"0"
RV063	"-1.645083493158725"	other 90%	"D"	"69"	"8"	"1"	"1"	"1"	"0"	"9"	"6"	"0"
RV065	"-1.24547603444949"	other 90%	"B2"	"28"	"16"	"1"	"1"	"0"	"0"	"4"	"6"	"0"
RV067	"0.1312445332782588"	other 90%	"A"	"4741"	"14"	"0"	"1"	"3"	"0"	"2"	"6"	"0"
RV068	"-2.029747343394055"	other 90%	"B2"	"73"	"29"	"1"	"1"	"0"	"0"	"4"	"6"	"1"
RV069	"-1.645083493158725"	other 90%	"B2"	"95"	"13"	"1"	"1"	"0"	"0"	"6"	"6"	"1"
RV071	"-1.614709844115208"	other 90%	"D"	"38"	"8"	"2"	"1"	"0"	"0"	"9"	"8"	"0"
RV072	"-0.6761103887793503"	other 90%	"B2"	"357"	"12"	"1"	"1"	"0"	"0"	"4"	"6"	"0"
RV073	"-0.3541822938919892"	other 90%	"B2"	"73"	"24"	"1"	"1"	"0"	"0"	"4"	"6"	"1"
RV078	"-0.4183126313117051"	other 90%	"B2"	"583"	"15"	"1"	"1"	"0"	"0"	"4"	"6"	"0"
RV079	"-1.899548620267349"	other 90%	"B2"	"404"	"15"	"1"	"1"	"0"	"0"	"8"	"6"	"1"
RV082	"-0.5703157247567548"	other 90%	"C"	"360"	"6"	"0"	"1"	"0"	"0"	"4"	"6"	"0"
RV083	"-2.095335685021628"	other 90%	"B2"	"127"	"22"	"1"	"1"	"0"	"0"	"4"	"6"	"1"
RV084	"-3.6267826764157824"	other 90%	"D"	"69"	"16"	"0"	"1"	"1"	"0"	"5"	"6"	"0"
RV085	"0"	other 90%	"E"	"1152"	"9"	"0"	"1"	"3"	"0"	"3"	"7"	"0"
RV087	"-2.2454760344494864"	other 90%	"B1"	"6088"	"4"	"0"	"1"	"0"	"0"	"4"	"7"	"0"
RV089	"-0.7078192485066889"	other 90%	"A"	"48"	"15"	"1"	"1"	"0"	"0"	"3"	"6"	"0"
RV090	"-1.049925225331681"	other 90%	"B2"	"357"	"12"	"1"	"1"	"0"	"0"	"4"	"6"	"0"
RV094	"-2.4881774381862747"	other 90%	"D"	"69"	"20"	"0"	"1"	"5"	"0"	"5"	"6"	"0"
RV095	"-1.0398010080579756"	other 90%	"B1"	"155"	"18"	"1"	"1"	"0"	"0"	"4"	"7"	"0"
RV096	"0.0291463456595218"	other 90%	"B2"	"131"	"14"	"2"	"1"	"0"	"0"	"11"	"6"	"0"
RV097	"-1.341691349708791"	other 90%	"B2"	"80"	"18"	"1"	"1"	"0"	"0"	"5"	"6"	"1"
RV099	"0.308122295362334"	other 90%	"A"	"401"	"2"	"1"	"1"	"14"	"8"	"4"	"10"	"0"
RV100	"-0.9902189792074136"	other 90%	"B2"	"357"	"12"	"1"	"1"	"0"	"0"	"4"	"6"	"0"
RV101	"0.009781020792592"	other 90%	"B1"	"164"	"6"	"0"	"1"	"0"	"0"	"4"	"11"	"0"
RV104	"-0.0499252253316825"	other 90%	"B2"	"567"	"21"	"1"	"1"	"0"	"0"	"6"	"4"	"0"
RV105	"0.4076579689132486"	other 90%	"B2"	"452"	"10"	"1"	"0"	"0"	"0"	"7"	"6"	"0"
RV106	"0.1312445332782588"	other 90%	"F"	"59"	"22"	"0"	"1"	"0"	"0"	"6"	"7"	"0"
RV109	"-2.4447848426728966"	other 90%	"D"	"69"	"21"	"1"	"1"	"1"	"0"	"4"	"6"	"0"
RV110	"-2.6574142950694486"	other 90%	"D"	"38"	"3"	"0"	"1"	"0"	"0"	"4"	"8"	"0"
RV111	"-1.9235868844808304"	other 90%	"B2"	"429"	"21"	"1"	"1"	"0"	"0"	"4"	"6"	"0"
RV113	"-1.6656503462867178"	other 90%	"B2"	"127"	"20"	"1"	"1"	"0"	"0"	"4"	"6"	"1"
RV114	"-2.730941806538431"	other 90%	"B2"	"73"	"24"	"1"	"1"	"0"	"0"	"4"	"6"	"1"
RV115	"-1.7044695951772455"	other 90%	"B2"	"73"	"24"	"1"	"1"	"0"	"0"	"4"	"6"	"1"
RV116	"0.4971642659924012"	other 90%	"B2"	"491"	"8"	"1"	"1"	"0"	"0"	"5"	"6"	"0"
RV118	"-0.989974281814734"	other 90%	"B2"	"1236"	"7"	"1"	"1"	"0"	"0"	"4"	"6"	"0"
RV119	"-3.2570106182060243"	other 90%	"B1"	"-"	"9"	"1"	"0"	"0"	"0"	"6"	"7"	"0"
RV121	"-1.2426553252289545"	other 90%	"F"	"59"	"16"	"1"	"1"	"0"	"0"	"7"	"6"	"0"
RV124	"-2.346277956303111"	other 90%	"A"	"10"	"11"	"1"	"1"	"0"	"0"	"2"	"6"	"0"
RV127	"-1.5374620771172287"	other 90%	"B2"	"390"	"19"	"1"	"1"	"0"	"0"	"5"	"6"	"1"
RV128	"-1.5142857547511306"	other 90%	"E"	"350"	"11"	"0"	"1"	"0"	"0"	"3"	"6"	"0"
RV129	"-1.4914758718430452"	other 90%	"B2"	"357"	"12"	"1"	"1"	"0"	"0"	"4"	"6"	"0"
RV130	"0.6029589300150068"	other 90%	"B2"	"95"	"21"	"1"	"1"	"0"	"0"	"6"	"6"	"0"
RV131	"-1.44143518934345"	other 90%	"B2"	"428"	"7"	"2"	"1"	"4"	"0"	"7"	"6"	"0"
RV132	"-4.171132783045607"	other 90%	"A"	"409"	"1"	"1"	"0"	"7"	"8"	"3"	"5"	"0"
RV134	"-0.9859834216186996"	other 90%	"F"	"59"	"20"	"0"	"1"	"0"	"0"	"5"	"6"	"0"
RV135	"-1.2426553252289545"	other 90%	"A"	"10"	"13"	"1"	"1"	"0"	"0"	"2"	"6"	"0"
RV136	"-4.415439980810491"	other 90%	"B1"	"453"	"18"	"1"	"1"	"0"	"0"	"4"	"5"	"0"
RV138	"-1.871119464586695"	other 90%	"B2"	"404"	"12"	"1"	"1"	"0"	"0"	"5"	"6"	"1"
RV140	"-2.629092552582792"	other 90%	"B2"	"141"	"22"	"1"	"1"	"0"	"0"	"5"	"6"	"1"
RV141	"-3.707095064584064"	other 90%	"D"	"394"	"18"	"0"	"1"	"16"	"0"	"7"	"6"	"0"
RV143	"-1.0722013796777314"	other 90%	"B2"	"73"	"24"	"1"	"1"	"0"	"0"	"4"	"6"	"1"
RV144	"2.5049837704517053"	other 90%	"E"	"543"	"9"	"0"	"1"	"0"	"0"	"4"	"6"	"0"
RV146	"-0.824051210929917"	other 90%	"A"	"10"	"13"	"1"	"1"	"0"	"0"	"3"	"6"	"0"
RV147	"-1.1958104617692875"	other 90%	"A"	"10"	"12"	"0"	"0"	"0"	"0"	"1"	"6"	"0"
RV148	"-1.730941806538436"	other 90%	"A"	"93"	"23"	"1"	"0"	"0"	"0"	"9"	"5"	"0"
RV150	"-4.683636091760094"	10% most-protected	"B1"	"2766"	"3"	"0"	"1"	"0"	"0"	"4"	"16"	"0"
RV151	"-1.6403392577575304"	other 90%	"B2"	"95"	"15"	"1"	"1"	"0"	"0"	"5"	"6"	"1"
RV152	"-1.9859834216187024"	other 90%	"B2"	"95"	"10"	"1"	"1"	"0"	"0"	"8"	"6"	"0"
RV153	"-1.615464589118501"	other 90%	"B2"	"73"	"24"	"1"	"1"	"0"	"0"	"4"	"6"	"1"
RV154	"-5.658010284084599"	10% most-protected	"B1"	"1136"	"14"	"1"	"1"	"0"	"0"	"7"	"57"	"0"
RV155	"-2.110789877354982"	other 90%	"B2"	"140"	"21"	"1"	"1"	"0"	"0"	"6"	"6"	"0"
RV156	"-2.3039316655935167"	other 90%	"B2"	"428"	"20"	"1"	"1"	"0"	"0"	"5"	"6"	"0"
RV158	"-4.555091971138999"	10% most-protected	"A"	"93"	"7"	"2"	"1"	"0"	"0"	"10"	"6"	"0"
RV159	"-2.979620919395163"	other 90%	"B2"	"73"	"17"	"1"	"1"	"0"	"0"	"5"	"6"	"1"
RV160	"-1.4634614956734486"	other 90%	"A"	"4238"	"16"	"1"	"1"	"1"	"0"	"2"	"6"	"0"
RV162	"-4.94977640846171"	10% most-protected	"B1"	"156"	"5"	"0"	"1"	"0"	"0"	"6"	"34"	"0"
RV163	"-2.7592705295969355"	other 90%	"B2"	"95"	"23"	"1"	"1"	"0"	"0"	"5"	"6"	"1"
RV164	"-3.62288206068098"	other 90%	"D"	"69"	"10"	"0"	"1"	"1"	"0"	"4"	"6"	"0"
RV165	"-1.5316329983150316"	other 90%	"A"	"10"	"14"	"1"	"1"	"0"	"0"	"3"	"6"	"0"
RV167	"-1.9622673526448893"	other 90%	"B2"	"95"	"24"	"1"	"1"	"0"	"0"	"5"	"6"	"1"
RV168	"-0.8896395525574956"	other 90%	"B1"	"58"	"18"	"0"	"0"	"4"	"0"	"8"	"7"	"0"
RV169	"-2.398366467451565"	other 90%	"B2"	"357"	"14"	"1"	"1"	"0"	"0"	"4"	"6"	"0"
RV170	"-2.474602053278649"	other 90%	"A"	"1429"	"4"	"1"	"1"	"16"	"7"	"3"	"7"	"0"
RV171	"-2.9159737003709605"	other 90%	"B1"	"5528"	"18"	"0"	"1"	"4"	"0"	"6"	"6"	"0"
RV175	"-1.366888235978397"	other 90%	"B2"	"73"	"18"	"1"	"1"	"0"	"0"	"4"	"6"	"1"
RV176	"-3.0832435504693194"	other 90%	"G"	"174"	"11"	"1"	"1"	"0"	"0"	"8"	"6"	"0"
RV177	"-3.02639769006461"	other 90%	"B2"	"141"	"23"	"1"	"1"	"0"	"0"	"5"	"6"	"1"
RV180	"-1.9622673526448893"	other 90%	"B2"	"73"	"24"	"1"	"1"	"0"	"0"	"4"	"6"	"1"
RV182	"-2.042885812853179"	other 90%	"A"	"401"	"2"	"0"	"0"	"18"	"7"	"4"	"9"	"0"
RV183	"-3.2531685519116302"	other 90%	"B2"	"3672"	"14"	"1"	"1"	"0"	"0"	"5"	"6"	"0"
RV184	"-2.684929408781596"	other 90%	"B2"	"95"	"12"	"1"	"1"	"0"	"0"	"5"	"6"	"0"
RV186	"-5.215300366321201"	10% most-protected	"A"	"-"	"4"	"1"	"1"	"0"	"0"	"3"	"24"	"0"
RV187	"-2.5983040379603146"	other 90%	"B1"	"971"	"9"	"0"	"1"	"0"	"0"	"4"	"7"	"0"
RV191	"-4.763363284230828"	10% most-protected	"D"	"69"	"21"	"0"	"1"	"1"	"0"	"7"	"6"	"0"
RV192	"-4.673331083368356"	10% most-protected	"B1"	"345"	"4"	"0"	"1"	"0"	"0"	"4"	"32"	"0"
RV196	"-1.1195070944560876"	other 90%	"A"	"399"	"4"	"0"	"1"	"18"	"8"	"3"	"6"	"0"
RV197	"-2.513136654697638"	other 90%	"A"	"10"	"1"	"0"	"1"	"0"	"8"	"2"	"6"	"0"
RV199	"-0.3310111996498006"	other 90%	"B2"	"357"	"12"	"1"	"1"	"0"	"0"	"4"	"6"	"0"
RV201	"-4.315904307259578"	other 90%	"B1"	"295"	"6"	"0"	"1"	"0"	"0"	"4"	"8"	"0"
RV203	"-3.296004749821888"	other 90%	"B2"	"429"	"21"	"1"	"1"	"0"	"0"	"4"	"6"	"0"
RV205	"-2.097812023356772"	other 90%	"F"	"59"	"10"	"0"	"1"	"0"	"0"	"7"	"6"	"0"
RV206	"-4.454610578091168"	other 90%	"A"	"409"	"1"	"1"	"0"	"0"	"8"	"3"	"5"	"0"
RV208	"-2.654205371881152"	other 90%	"B2"	"73"	"23"	"1"	"1"	"0"	"0"	"4"	"6"	"1"
RV211	"-3.220917615627441"	other 90%	"D"	"69"	"20"	"1"	"1"	"1"	"0"	"4"	"6"	"0"
RV213	"-2.5910115453939584"	other 90%	"B2"	"-"	"10"	"1"	"1"	"0"	"0"	"5"	"6"	"0"
RV214	"-4.096950969889905"	other 90%	"B2"	"141"	"21"	"1"	"1"	"0"	"0"	"5"	"6"	"1"
RV215	"-4.673331083368356"	10% most-protected	"D"	"69"	"6"	"0"	"1"	"1"	"0"	"4"	"6"	"0"
RV216	"-1.9939762123722329"	other 90%	"A"	"540"	"2"	"1"	"1"	"19"	"8"	"3"	"5"	"0"
RV217	"-4.272482026968451"	other 90%	"A"	"2541"	"9"	"1"	"1"	"2"	"7"	"9"	"16"	"0"
RV219	"-1.863777489245527"	other 90%	"A"	"685"	"2"	"0"	"1"	"15"	"7"	"3"	"6"	"0"
RV222	"-2.067976793816009"	other 90%	"B1"	"949"	"4"	"0"	"1"	"0"	"0"	"3"	"7"	"0"
RV224	"-2.962267352644895"	other 90%	"B2"	"95"	"25"	"1"	"1"	"0"	"0"	"6"	"6"	"0"
RV225	"-1.6278483135743336"	other 90%	"B2"	"95"	"23"	"1"	"1"	"0"	"0"	"5"	"6"	"0"
RV227	"-2.962267352644895"	other 90%	"B2"	"-"	"9"	"1"	"1"	"0"	"0"	"6"	"6"	"0"
RV228	"-5.668206051190488"	10% most-protected	"D"	"69"	"23"	"1"	"1"	"1"	"0"	"8"	"7"	"0"
RV231	"-1.4143669461452797"	other 90%	"B2"	"95"	"20"	"1"	"1"	"0"	"0"	"5"	"6"	"1"
RV232	"-2.497144621929737"	other 90%	"B2"	"5972"	"25"	"1"	"1"	"0"	"0"	"5"	"6"	"0"
RV235	"-2.102125016227854"	other 90%	"A"	"10"	"8"	"1"	"1"	"4"	"0"	"6"	"6"	"0"
RV236	"-1.8347776175229755"	other 90%	"B2"	"95"	"19"	"1"	"1"	"0"	"0"	"5"	"6"	"1"
RV239	"-4.987578441174094"	10% most-protected	"A"	"1316"	"1"	"1"	"0"	"15"	"8"	"3"	"4"	"0"
RV240	"-0.5773364083449783"	other 90%	"B2"	"73"	"23"	"1"	"1"	"0"	"0"	"4"	"6"	"1"
RV241	"-1.5994620704162712"	other 90%	"D"	"-"	"6"	"0"	"1"	"19"	"8"	"4"	"6"	"0"
RV243	"-1.8365012677171204"	other 90%	"D"	"405"	"13"	"1"	"1"	"0"	"0"	"4"	"6"	"0"
RV244	"0.0676387168753633"	other 90%	"B2"	"-"	"21"	"1"	"1"	"0"	"0"	"4"	"4"	"0"
RV246	"-4.248793390257147"	other 90%	"A"	"93"	"16"	"1"	"0"	"0"	"0"	"4"	"5"	"0"
RV248	"-3.691522623405039"	other 90%	"A"	"197"	"2"	"0"	"1"	"5"	"8"	"4"	"6"	"0"
RV249	"-1.22431729826094"	other 90%	"B2"	"95"	"24"	"1"	"1"	"4"	"0"	"12"	"6"	"0"
RV250	"-1.8783214434117477"	other 90%	"B2"	"968"	"27"	"1"	"1"	"0"	"0"	"4"	"6"	"1"
RV252	"-5.254289378011999"	10% most-protected	"B1"	"58"	"20"	"1"	"0"	"0"	"0"	"5"	"7"	"0"
RV254	"-2.408129129936666"	other 90%	"A"	"10"	"14"	"2"	"1"	"4"	"0"	"7"	"6"	"0"
RV255	"-2.41119543298445"	other 90%	"B2"	"73"	"16"	"1"	"1"	"0"	"0"	"4"	"6"	"1"
RV256	"-1.7083964419694353"	other 90%	"B2"	"404"	"14"	"1"	"1"	"0"	"0"	"5"	"6"	"0"
RV257	"-3.811978948583052"	other 90%	"D"	"69"	"9"	"0"	"1"	"1"	"0"	"5"	"6"	"0"
RV258	"-2.941198646383814"	other 90%	"D"	"69"	"19"	"1"	"1"	"1"	"0"	"4"	"6"	"0"
RV259	"-1.011587974275212"	other 90%	"A"	"34"	"5"	"1"	"1"	"7"	"8"	"7"	"6"	"0"
RV260	"-2.41119543298445"	other 90%	"B2"	"1057"	"23"	"0"	"1"	"0"	"0"	"5"	"6"	"1"
RV261	"-2.5563933485243853"	other 90%	"D"	"69"	"21"	"1"	"1"	"1"	"0"	"5"	"6"	"0"
RV264	"-2.7178567712185018"	other 90%	"B2"	"141"	"15"	"2"	"1"	"1"	"0"	"8"	"6"	"1"
RV265	"-1.86775220170156"	other 90%	"B2"	"73"	"25"	"1"	"1"	"0"	"0"	"4"	"6"	"1"
RV266	"-1.0649174766813383"	other 90%	"B2"	"357"	"12"	"1"	"1"	"0"	"0"	"4"	"6"	"0"
RV267	"-1.0649174766813383"	other 90%	"A"	"8125"	"15"	"0"	"1"	"0"	"0"	"6"	"6"	"0"
RV269	"-1.5311560570253624"	other 90%	"B2"	"131"	"6"	"2"	"1"	"4"	"0"	"10"	"6"	"0"
RV272	"-1.8059129478836975"	other 90%	"B2"	"404"	"15"	"1"	"1"	"0"	"0"	"6"	"6"	"0"
RV273	"-1.4188898247744504"	other 90%	"B2"	"357"	"12"	"1"	"1"	"0"	"0"	"4"	"6"	"0"
RV274	"-2.365871442474959"	other 90%	"B2"	"416"	"20"	"1"	"1"	"0"	"0"	"5"	"6"	"1"
RV277	"-2.2778837621813413"	other 90%	"B2"	"73"	"18"	"1"	"1"	"0"	"0"	"4"	"6"	"1"
RV279	"-5.107803289534515"	10% most-protected	"B1"	"40"	"12"	"0"	"1"	"0"	"0"	"4"	"12"	"0"
RV280	"-1.3658714424749594"	other 90%	"D"	"501"	"10"	"0"	"1"	"1"	"0"	"5"	"6"	"0"
RV281	"-5.0303245368567975"	10% most-protected	"B1"	"348"	"3"	"1"	"1"	"0"	"0"	"5"	"34"	"0"
RV282	"-2.45798964446339"	other 90%	"B2"	"357"	"7"	"1"	"1"	"0"	"0"	"4"	"6"	"0"
RV283	"-0.8783214434117476"	other 90%	"F"	"59"	"15"	"0"	"1"	"0"	"0"	"6"	"6"	"0"
RV286	"-1.3075728019102923"	other 90%	"B2"	"95"	"13"	"1"	"1"	"0"	"0"	"5"	"6"	"1"
