# Supplementary material for: Suppression of gut colonization by multidrug-resistant Escherichia coli clinical isolates through cooperative niche exclusion
Source: Nat Commun. 2025 Jul 1;16:5426. doi: 10.1038/s41467-025-61327-7 (PMC12215308; doi:10.1038/s41467-025-61327-7)
Supplement: Supplementary file 4 — Supplementary Data 2 [file 41467_2025_61327_MOESM4_ESM.xlsx]

## Sheet: VAG
Isolate	VAGs	VAG operons	type				Isolate	Virulence	Biocide	Acid	Metal	Heat
MR001	6	5	commensal				MR001	espX1,fdeC,lpfA,mchF,ybtP,ybtQ	emrE	ymgB
MR010	10	9	commensal				MR010	air,eilA,espX1,fdeC,iss,lpfA,papF,senB,ybtP,ybtQ	qacEdelta1	ymgB	arsD
MR012	25	16	commensal				MR012	capU,fdeC,focG,iha,iroB,iroC,iroD,iroE,iroN,iss,iucA,iucB,iucC,iucD,iutA,mchB,mchF,papA,pic,sat,senB,sfaF,vactox,ybtP,ybtQ	emrE	ymgB
MR025	24	12	commensal				MR025	cvaC,fdeC,ireA,iroB,iroC,iroD,iroE,iroN,iss,iucA,iucB,iucC,iucD,iutA,mchF,papA,papC,papE,papF,papG-II,sslE,vactox,ybtP,ybtQ	emrE	ymgB
MR036	11	6	commensal				MR036	fdeC,ibeA,iroB,iroC,iroD,iroE,iroN,iss,vactox,ybtP,ybtQ	emrE	ymgB
MR037	9	6	commensal				MR037	espX1,fdeC,iss,iucA,iucB,iucC,iucD,iutA,lpfA	emrE,qacEdelta1	ymgB	merC,merP,merR,merT
MR039	10	6	commensal				MR039	cvaC,espX1,fdeC,iroB,iroC,iroD,iroE,iroN,iss,lpfA	emrE	ymgB	merP,merR,merT
MR041	11	8	commensal				MR041	air,cvaC,eilA,fdeC,ibeA,iucA,iucB,iucC,iucD,iutA,lpfA		ymgB
MR043	16	9	commensal				MR043	cvaC,espX1,fdeC,iroB,iroC,iroD,iroE,iroN,iss,iucA,iucB,iucC,iucD,iutA,lpfA,mchF	emrE	ymgB
MR044	9	6	commensal				MR044	espX1,fdeC,iss,iucA,iucB,iucC,iucD,iutA,lpfA	emrE,qacEdelta1	ymgB	merC,merP,merR,merT
MR045	1	1	commensal				MR045	espX1	emrE		arsA,arsD,arsR,pcoA,pcoB,pcoC,pcoD,pcoE,pcoR,pcoS,silA,silB,silC,silE,silF,silP,silR,silS	hdeD-GI,hsp20,kefB-GI,psi-GI,shsP,trxLHR,yfdX1,yfdX2
MR049	18	10	commensal				MR049	cvaC,espX1,fdeC,iroB,iroC,iroD,iroE,iroN,iss,iucA,iucB,iucC,iucD,iutA,lpfA,mchF,ybtP,ybtQ	emrE		merC,merP,merR,merT
MR050	18	11	commensal				MR050	capU,cvaC,espX1,fdeC,iroB,iroC,iroD,iroE,iroN,iss,iucA,iucB,iucC,iucD,iutA,lpfA,mchF,tsh		ymgB
MR059	13	9	commensal				MR059	fdeC,iha,iucA,iucB,iucC,iucD,iutA,papA,sat,senB,vactox,ybtP,ybtQ	emrE	ymgB	merC,merP,merR,merT
MR084	23	14	commensal				MR084	fdeC,focG,iha,iroB,iroC,iroD,iroE,iroN,iss,iucA,iucB,iucC,iucD,iutA,mchB,mchF,papA,pic,sat,sfaF,vactox,ybtP,ybtQ	emrE	ymgB
MR090	13	9	commensal				MR090	espX1,fdeC,iha,iss,iucA,iucB,iucC,iucD,iutA,sat,senB,ybtP,ybtQ	emrE	ymgB
MR094	9	8	commensal				MR094	fdeC,ibeA,iss,lpfA,senB,sslE,vactox,ybtP,ybtQ	emrE	ymgB
MR097	4	4	commensal				MR097	eilA,espX1,fdeC,iss	emrE
MR102	14	11	commensal				MR102	air,eilA,espX1,fdeC,iss,iucD,iutA,lpfA,papA,papC,papF,senB,ybtP,ybtQ	emrE	ymgB	arsD
MR103	13	8	commensal				MR103	espX1,fdeC,focG,iroB,iroC,iroD,iroE,iroN,iss,lpfA,mchB,mchF,sfaF	qacEdelta1	ymgB	merC,merP,merR,merT
MR107	23	11	commensal				MR107	cvaC,fdeC,iroB,iroC,iroD,iroE,iroN,iss,iucA,iucB,iucC,iucD,iutA,mchF,papA,papC,papE,papF,papG-III,sslE,vactox,ybtP,ybtQ	emrE,qacEdelta1	ymgB	merC,merR,merT
MR124	12	8	commensal				MR124	fdeC,iha,ireA,iss,iucA,iucB,iucC,iucD,iutA,sigA,ybtP,ybtQ		ymgB
MR134	3	3	commensal				MR134	espX1,fdeC,lpfA	emrE	ymgB
MR138	2	2	commensal				MR138	ehxA,fdeC		ymgB	pcoA,pcoB,pcoC,pcoD,pcoE,pcoR,pcoS,silA,silB,silC,silE,silF,silP,silR,silS
MR142	18	10	commensal				MR142	capU,cvaC,espX1,fdeC,iroB,iroC,iroD,iroE,iroN,iss,iucA,iucB,iucC,iucD,iutA,mchF,ybtP,ybtQ	qacEdelta1	ymgB
MR153	2	2	commensal				MR153	espX1,iss	emrE	ymgB
MR155	13	12	commensal				MR155	aaiC,aap,aatA,astA,eilA,espX1,iss,lpfA,pic,sat,sepA,ybtP,ybtQ	emrE,qacEdelta1	ymgB	merC,merP,merR,merT
MR158	18	10	commensal				MR158	cvaC,espX1,fdeC,iroB,iroC,iroD,iroE,iroN,iss,iucA,iucB,iucC,iucD,iutA,lpfA,mchF,ybtP,ybtQ			merC,merP,merR,merT
MR159	3	2	commensal				MR159	espX1,ybtP,ybtQ	emrE	ymgB
MR169	22	14	commensal				MR169	air,eilA,espX1,fdeC,iha,ireA,iss,iucA,iucB,iucC,iucD,iutA,lpfA,papA,papC,papF,papG-II,papH,sat,senB,ybtP,ybtQ		ymgB	arsD,merC,merP,merR,merT
MR174	19	14	commensal				MR174	air,eilA,espX1,fdeC,iha,iss,iucA,iucB,iucC,iucD,iutA,katP,lpfA,papA,papF,sat,senB,ybtP,ybtQ	qacEdelta1	ymgB	arsD
MR175	4	3	commensal				MR175	espX1,fdeC,ybtP,ybtQ	emrE	ymgB	merA,merD,merE,merP,merR,merT	hsp20,kefB-GI,psi-GI,trxLHR
MK031	0	0	commensal				MK031			ymgB	pcoA,pcoB,pcoC,pcoD,pcoE,pcoR,pcoS,silA,silB,silC,silE,silF,silP,silR,silS
MK062	21	13	commensal				MK062	cvaC,fdeC,ibeA,ireA,iroB,iroC,iroD,iroE,iroN,iss,iucA,iucB,iucC,iucD,iutA,mchF,sslE,tsh,vactox,ybtP,ybtQ	emrE	ymgB
MK125	24	12	commensal				MK125	cvaC,fdeC,ireA,iroB,iroC,iroD,iroE,iroN,iss,iucA,iucB,iucC,iucD,iutA,mchF,papA,papC,papE,papF,papG-II,sslE,vactox,ybtP,ybtQ	emrE	ymgB
MK179	21	12	commensal				MK179	astA,eilA,espX1,fdeC,focG,iha,iroB,iroC,iroD,iroE,iroN,iucA,iucB,iucC,iucD,iutA,lpfA1,lpfA2,mchB,mchF,sfaF
MK181	18	13	commensal				MK181	air,eilA,espX1,fdeC,iha,iss,iucA,iucB,iucC,iucD,iutA,lpfA,papA,papF,sat,senB,ybtP,ybtQ	qacEdelta1	ymgB	arsD
MK183	13	9	commensal				MK183	fdeC,iha,iucA,iucB,iucC,iucD,iutA,papA,sat,senB,vactox,ybtP,ybtQ	emrE,qacEdelta1	ymgB
MK185	24	15	commensal				MK185	fdeC,focG,iha,iroB,iroC,iroD,iroE,iroN,iss,iucA,iucB,iucC,iucD,iutA,mchB,mchF,papA,pic,sat,senB,sfaF,vactox,ybtP,ybtQ	emrE	ymgB
MK187	7	5	commensal				MK187	espX1,f17a,f17g,fdeC,lpfA,ybtP,ybtQ	emrE,qacEdelta1	ymgB	merC,merP,merR,merT
MK189	24	12	commensal				MK189	cvaC,fdeC,ireA,iroB,iroC,iroD,iroE,iroN,iss,iucA,iucB,iucC,iucD,iutA,mchF,papA,papC,papE,papF,papG-II,sslE,vactox,ybtP,ybtQ	emrE	ymgB
MK192	5	4	commensal				MK192	astA,espX1,fdeC,ybtP,ybtQ	emrE,qacL	ymgB
MK194	8	8	commensal				MK194	astA,espX1,fdeC,iha,ireA,iss,lpfA1,sigA		ymgB
MK196	3	3	commensal				MK196	espX1,fdeC,lpfA	emrE	ymgB
MK198	10	9	commensal				MK198	air,eilA,espX1,fdeC,iss,lpfA,papF,senB,ybtP,ybtQ		ymgB	arsD
MK199	24	15	commensal				MK199	fdeC,focG,iha,iroB,iroC,iroD,iroE,iroN,iss,iucA,iucB,iucC,iucD,iutA,mchB,mchF,papA,pic,sat,senB,sfaF,vactox,ybtP,ybtQ	emrE	ymgB
MK204	12	8	commensal				MK204	fdeC,iha,iucA,iucB,iucC,iucD,iutA,papA,sat,senB,ybtP,ybtQ	emrE	ymgB
MK207	22	13	commensal				MK207	cvaC,fdeC,ibeA,iha,iroB,iroC,iroD,iroE,iroN,iss,iucA,iucB,iucC,iucD,iutA,mchB,mchF,sslE,tsh,vactox,ybtP,ybtQ	emrE	ymgB
MK210	12	9	commensal				MK210	fdeC,iha,iucA,iucB,iucC,iucD,iutA,papA,sat,senB,vactox,ybtQ	emrE	ymgB	merC,merP,merR,merT
MK211	12	9	commensal				MK211	fdeC,iha,iucA,iucB,iucC,iucD,iutA,papA,sat,senB,vactox,ybtQ	emrE	ymgB	merC,merP,merR,merT
MK214	12	9	commensal				MK214	fdeC,iha,iucA,iucB,iucC,iucD,iutA,papA,sat,senB,vactox,ybtQ	emrE	ymgB	merC,merP,merR,merT
MK216	13	9	commensal				MK216	fdeC,iha,iucA,iucB,iucC,iucD,iutA,papA,sat,senB,vactox,ybtP,ybtQ	emrE	ymgB	merC,merP,merR,merT
MK220	25	16	commensal				MK220	capU,fdeC,focG,iha,iroB,iroC,iroD,iroE,iroN,iss,iucA,iucB,iucC,iucD,iutA,mchB,mchF,papA,pic,sat,senB,sfaF,vactox,ybtP,ybtQ	emrE	ymgB
MK222	1	1	commensal				MK222	espX1	emrE			hdeD-GI,hsp20,kefB-GI,psi-GI,shsP,trxLHR,yfdX1,yfdX2
MK225	20	13	commensal				MK225	air,astA,eilA,espX1,fdeC,iha,iss,iucA,iucB,iucC,iucD,iutA,lpfA,papC,papF,papG-II,papH,sat,ybtP,ybtQ	qacEdelta1	ymgB	arsD
MK226	17	9	commensal				MK226	cvaC,espX1,iroB,iroC,iroD,iroE,iroN,iss,iucA,iucB,iucC,iucD,iutA,mchF,tsh,ybtP,ybtQ		ymgB
MK231	9	7	commensal				MK231	astA,espX1,fdeC,iss,katP,stxA1a,stxB1a,ybtP,ybtQ	emrE	ymgB
MK236	14	8	commensal				MK236	fdeC,ibeA,iroB,iroC,iroD,iroE,iroN,iss,sfaF,sfaS,sslE,vactox,ybtP,ybtQ	emrE	ymgB
MK238	14	8	commensal				MK238	fdeC,ibeA,iroB,iroC,iroD,iroE,iroN,iss,sfaF,sfaS,sslE,vactox,ybtP,ybtQ	emrE	ymgB
MK241	3	3	commensal				MK241	espX1,fdeC,lpfA		ymgB
MK242	3	2	commensal				MK242	fdeC,ybtP,ybtQ		ymgB
MK245	14	10	commensal				MK245	afaC,fdeC,iha,iss,iucA,iucB,iucC,iucD,iutA,nfaE,papA,sat,ybtP,ybtQ	emrE	ymgB
MK246	15	10	commensal				MK246	fdeC,ibeA,ireA,iroB,iroC,iroD,iroE,iroN,iss,lpfA,mchF,sslE,vactox,ybtP,ybtQ	emrE	ymgB
MK249	8	7	commensal				MK249	air,eilA,espX1,fdeC,iss,lpfA,ybtP,ybtQ	emrE	ymgB	arsD
MK251	18	11	commensal				MK251	cnf1,fdeC,hlyA-alpha,iroB,iroC,iroD,iroE,iroN,iss,mchB,papA,papC,papG-II,senB,sfaF,vactox,ybtP,ybtQ	emrE	ymgB	merC,merP,merR,merT
MK254	15	11	commensal				MK254	afaC,fdeC,iha,iucA,iucB,iucC,iucD,iutA,nfaE,papA,sat,senB,vactox,ybtP,ybtQ	emrE	ymgB
MK259	8	5	commensal				MK259	espX1,fdeC,ireA,lpfA,papC,papE,papF,papG-II	emrE	ymgB
MK262	21	12	commensal				MK262	astA,cvaC,fdeC,ibeA,iha,iroB,iroC,iroD,iroE,iroN,iss,iucA,iucB,iucC,iucD,iutA,mchB,mchF,sslE,ybtP,ybtQ	emrE	ymgB
MK267	6	5	commensal				MK267	eae,espK,espX1,fdeC,lpfA,tir		ymgB
MK270	4	4	commensal				MK270	espX1,fdeC,iss,lpfA	emrE	ymgB
MK275	21	12	commensal				MK275	astA,cnf1,fdeC,hlyA-alpha,iroB,iroC,iroD,iroE,iroN,iss,mchB,mchF,papC,papF,papG-III,papH,sfaS,sslE,vactox,ybtP,ybtQ	emrE	ymgB
MK277	13	9	commensal				MK277	fdeC,iha,iucA,iucB,iucC,iucD,iutA,papA,sat,senB,vactox,ybtP,ybtQ	emrE,qacEdelta1	ymgB
MK278	3	3	commensal				MK278	espX1,fdeC,lpfA		ymgB
MK281	21	15	commensal				MK281	cvaC,fdeC,ibeA,iroB,iss,iucA,iucB,iucC,iucD,iutA,mchB,mchF,papC,papH,pic,sfaF,sslE,tsh,vactox,ybtP,ybtQ	emrE,qacEdelta1	ymgB
MK286	21	12	commensal				MK286	astA,cnf1,fdeC,hlyA-alpha,iroB,iroC,iroD,iroE,iroN,iss,mchB,mchF,papC,papF,papG-III,papH,sfaS,sslE,vactox,ybtP,ybtQ	emrE	ymgB
MK288	16	11	commensal				MK288	ibeA,iha,ireA,iroD,iroE,iucA,iucB,iucC,iucD,iutA,lpfA,sigA,sslE,vactox,ybtP,ybtQ	emrE	ymgB
MK289	17	12	commensal				MK289	astA,eae,espA,espB,espF,fdeC,ibeA,nleA,nleB2,nleC,perA,sepA,sslE,tir,toxB,ybtP,ybtQ	emrE	ymgB
MK297	21	12	commensal				MK297	astA,cnf1,fdeC,hlyA-alpha,iroB,iroC,iroD,iroE,iroN,iss,mchB,mchF,papC,papF,papG-III,papH,sfaS,sslE,vactox,ybtP,ybtQ	emrE	ymgB
MK298	20	13	commensal				MK298	cnf1,fdeC,hlyA-alpha,iha,ireA,iss,iucA,iucB,iucC,iucD,iutA,papA,papG-II,papG-III,papH,pic,sat,vactox,ybtP,ybtQ	emrE	ymgB
MK301	13	9	commensal				MK301	fdeC,iha,iucA,iucB,iucC,iucD,iutA,papA,sat,senB,vactox,ybtP,ybtQ	emrE,qacEdelta1	ymgB
MK303	24	15	commensal				MK303	capU,fdeC,focG,iha,iroB,iroC,iroD,iroE,iroN,iss,iucA,iucB,iucC,iucD,iutA,mchB,mchF,papA,pic,sat,sfaF,vactox,ybtP,ybtQ	emrE	ymgB
MK305	21	13	commensal				MK305	astA,eilA,espX1,fdeC,focG,iha,iroB,iroC,iroD,iroE,iroN,iucA,iucB,iucC,iucD,iutA,lpfA1,lpfA2,mchB,sfaF,sigA
LK001	21	13	commensal				LK001	capU,eilA,espX1,fdeC,iha,iss,iucA,iucB,iucC,iucD,iutA,lpfA,papA,papC,papF,papG-II,papH,sat,senB,ybtP,ybtQ		ymgB
LK003	4	4	commensal				LK003	espX1,fdeC,iss,lpfA	emrE	ymgB
LK004	2	2	commensal				LK004	espX1,lpfA1		ymgB
LK010	14	7	commensal				LK010	espX1,fdeC,iucA,iucB,iucC,iucD,iutA,lpfA,papA,papC,papF,papG-II,papH,sat		ymgB
LK013	14	10	commensal				LK013	eilA,espX1,fdeC,iha,iucA,iucB,iucC,iucD,iutA,lpfA,sat,senB,ybtP,ybtQ		ymgB
LK014	20	12	commensal				LK014	cvaC,espX1,fdeC,iroB,iroC,iroD,iroE,iroN,iss,iucA,iucB,iucC,iucD,iutA,lpfA,mchF,papA,tsh,ybtP,ybtQ	emrE	ymgB
LK017	1	1	commensal				LK017	fdeC	emrE	ymgB
LK018	17	10	commensal				LK018	cnf1,fdeC,hlyA-alpha,iha,iucA,iucB,iucC,iucD,iutA,papA,papC,papF,papG-II,sat,senB,ybtP,ybtQ	emrE,qacEdelta1	ymgB
LK019	13	7	commensal				LK019	fdeC,ibeA,iroB,iroC,iroD,iroE,iroN,iss,sfaF,sfaS,vactox,ybtP,ybtQ	emrE	ymgB
LK020	24	15	commensal				LK020	fdeC,focG,iha,iroB,iroC,iroD,iroE,iroN,iss,iucA,iucB,iucC,iucD,iutA,mchB,mchF,papA,pic,sat,senB,sfaF,vactox,ybtP,ybtQ	emrE	ymgB
LK021	5	5	commensal				LK021	eilA,espX1,fdeC,iss,sslE	emrE	ymgB	arsD
LK022	0	0	commensal				LK022		emrE	ymgB
LK023	9	6	commensal				LK023	eilA,espX1,fdeC,iha,iucA,iucB,iucC,iucD,iutA	emrE	ymgB
LK024	15	11	commensal				LK024	afaC,fdeC,iha,iucA,iucB,iucC,iucD,iutA,nfaE,papA,sat,senB,vactox,ybtP,ybtQ	emrE	ymgB
LK025	24	13	commensal				LK025	cnf1,fdeC,focG,hlyA-alpha,ireA,iroB,iroC,iroD,iroE,iroN,iss,mchB,mchF,papA,papC,papE,papF,papG-III,papH,pic,sfaF,vactox,ybtP,ybtQ	emrE	ymgB
LK029	15	11	commensal				LK029	afaC,fdeC,iha,iucA,iucB,iucC,iucD,iutA,nfaE,papA,sat,senB,vactox,ybtP,ybtQ	emrE	ymgB
LK031	14	10	commensal				LK031	fdeC,iha,iss,iucA,iucB,iucC,iucD,iutA,papA,pic,sat,vactox,ybtP,ybtQ	emrE	ymgB
LK035	21	13	commensal				LK035	fdeC,ireA,iroB,iroC,iroD,iroE,iroN,iss,iucA,iucB,iucC,iucD,iutA,katP,lpfA,mchF,sslE,tsh,vactox,ybtP,ybtQ	emrE,qacL	ymgB	merC,merP,merR,merT
LK039	20	14	commensal				LK039	cdtB,cvaC,eatA,fdeC,ibeA,iroB,iroE,iss,iucA,iucB,iucC,iucD,iutA,mchF,sfaF,sfaS,sslE,vactox,ybtP,ybtQ	emrE	ymgB
LK040	4	3	commensal				LK040	fdeC,iroD,iroE,mchF	emrE	ymgB
LK043	24	12	commensal				LK043	cvaC,fdeC,ireA,iroB,iroC,iroD,iroE,iroN,iss,iucA,iucB,iucC,iucD,iutA,mchF,papA,papC,papE,papF,papG-II,sslE,vactox,ybtP,ybtQ	emrE	ymgB
LK044	22	12	commensal				LK044	astA,cnf1,fdeC,hlyA-alpha,iroB,iroC,iroD,iroE,iroN,iss,mchB,mchF,papC,papF,papG-III,papH,sfaF,sfaS,sslE,vactox,ybtP,ybtQ	emrE	ymgB
LK045	3	3	commensal				LK045	espX1,fdeC,tsh		ymgB
LK046	24	12	commensal				LK046	fdeC,hlyA-alpha,iha,ireA,iroB,iroC,iroD,iroE,iroN,iucA,iucB,iucC,iucD,iutA,papA,papC,papF,papG-II,papH,sat,senB,vactox,ybtP,ybtQ	emrE	ymgB
LK048	15	11	commensal				LK048	afaC,fdeC,iha,iucA,iucB,iucC,iucD,iutA,nfaE,papA,sat,senB,vactox,ybtP,ybtQ	emrE	ymgB
LK050	20	12	commensal				LK050	cnf1,fdeC,hlyA-alpha,iha,ireA,iucA,iucB,iucC,iucD,iutA,papA,papC,papF,papG-II,papH,sat,senB,vactox,ybtP,ybtQ	emrE	ymgB
LK052	21	11	commensal				LK052	cnf1,fdeC,hlyA-alpha,iroB,iroC,iroD,iroE,iroN,iss,mchB,mchF,papA,papC,papF,papG-III,papH,senB,sfaF,vactox,ybtP,ybtQ	emrE	ymgB
LK054	16	12	commensal				LK054	afaC,capU,fdeC,iha,iss,iucA,iucB,iucC,iucD,iutA,nfaE,papA,sat,senB,ybtP,ybtQ	emrE	ymgB
LK057	12	7	commensal				LK057	fdeC,ibeA,iroB,iroC,iroD,iroE,iroN,iss,sslE,vactox,ybtP,ybtQ	emrE	ymgB
LK058	15	11	commensal				LK058	fdeC,iha,iss,iucA,iucB,iucC,iucD,iutA,papA,pic,sat,senB,vactox,ybtP,ybtQ	emrE	ymgB
LK061	12	7	commensal				LK061	fdeC,ireA,iss,papA,papC,papE,papF,papG-II,sslE,vactox,ybtP,ybtQ	emrE	ymgB
LK066	19	10	commensal				LK066	cnf1,fdeC,hlyA-alpha,iroB,iroC,iroD,iroE,iroN,iss,mchB,mchF,papA,papC,papF,papG-III,sfaF,vactox,ybtP,ybtQ	emrE	ymgB	merC,merP,merR,merT
LK069	12	7	commensal				LK069	fdeC,ireA,iss,papA,papC,papE,papF,papG-II,sslE,vactox,ybtP,ybtQ	emrE	ymgB
LK071	16	11	commensal				LK071	cif,eae,efa1,espA,espB,espF,espJ,espX1,etpD,fdeC,iss,lpfA,nleA,tir,ybtP,ybtQ		ymgB
LK072	6	5	commensal				LK072	aaiC,eilA,espX1,iroD,iroE,lpfA		ymgB	merC,merP,merR,merT
LK075	22	12	commensal				LK075	astA,cnf1,fdeC,hlyA-alpha,iroB,iroC,iroD,iroE,iroN,iss,mchB,mchF,papC,papF,papG-III,papH,sfaF,sfaS,sslE,vactox,ybtP,ybtQ	emrE	ymgB
LK077	3	3	commensal				LK077	espX1,fdeC,lpfA		ymgB
LK079	3	3	commensal				LK079	espX1,fdeC,lpfA	emrE	ymgB
LK081	8	7	commensal				LK081	astA,fdeC,ibeA,iss,sslE,vactox,ybtP,ybtQ	emrE	ymgB
LK083	1	1	commensal				LK083	espX1		ymgB	merA,merE,merP,merR,merT,pcoA,pcoB,pcoC,pcoD,pcoE,pcoR,pcoS,silA,silB,silC,silE,silF,silP,silR,silS	hdeD-GI,hsp20,kefB-GI,psi-GI,shsP,trxLHR,yfdX1,yfdX2
LK084	9	5	commensal				LK084	espX1,fdeC,iroB,iroC,iroD,iroE,iroN,iss,lpfA	emrE	ymgB
LK089	3	3	commensal				LK089	espX1,fdeC,lpfA		ymgB
LK091	14	8	commensal				LK091	fdeC,ibeA,iroB,iroC,iroD,iroE,iroN,iss,sfaF,sfaS,sslE,vactox,ybtP,ybtQ	emrE	ymgB
LK093	4	4	commensal				LK093	espX1,fdeC,iss,lpfA	emrE	ymgB
LK099	16	12	commensal				LK099	capU,fdeC,iha,iss,iucA,iucB,iucC,iucD,iutA,papA,pic,sat,senB,vactox,ybtP,ybtQ	emrE	ymgB
LK100	29	16	commensal				LK100	fdeC,focG,iha,ireA,iroB,iroC,iroD,iroE,iroN,iss,iucA,iucB,iucC,iucD,iutA,mchB,mchF,papA,papC,papF,papG-II,papH,pic,sat,senB,sfaF,vactox,ybtP,ybtQ	emrE	ymgB
LK104	13	8	commensal				LK104	espX1,fdeC,focG,iroB,iroC,iroD,iroE,iroN,iss,lpfA,mchB,mchF,sfaF		ymgB
LK106	3	3	commensal				LK106	espX1,fdeC,lpfA	emrE	ymgB
LK107	3	3	commensal				LK107	eilA,espX1,fdeC		ymgB
LK110	5	5	commensal				LK110	air,astA,eilA,espX1,fdeC		ymgB
LK114	4	4	commensal				LK114	espX1,fdeC,iss,lpfA	emrE	ymgB
LK117	13	8	commensal				LK117	cdtB,fdeC,ibeA,iroB,iroC,iroD,iroE,iroN,iss,sslE,vactox,ybtP,ybtQ	emrE	ymgB
LK119	13	8	commensal				LK119	cdtB,fdeC,ibeA,iroB,iroC,iroD,iroE,iroN,iss,sslE,vactox,ybtP,ybtQ	emrE	ymgB
LK121	13	8	commensal				LK121	fdeC,ireA,iss,papA,papC,papE,papF,papG-II,senB,sslE,vactox,ybtP,ybtQ	emrE	ymgB
LK122	11	7	commensal				LK122	fdeC,ibeA,ireA,iroB,iroC,iroD,iroE,iroN,iss,sslE,vactox	emrE	ymgB
LK126	15	11	commensal				LK126	afaC,fdeC,iha,iucA,iucB,iucC,iucD,iutA,nfaE,papA,sat,senB,vactox,ybtP,ybtQ	emrE	ymgB
LK130	13	8	commensal				LK130	fdeC,ireA,iss,papA,papC,papE,papF,papG-II,senB,sslE,vactox,ybtP,ybtQ	emrE	ymgB
LK133	4	4	commensal				LK133	eilA,espX1,fdeC,iss	emrE	ymgB
LK134	3	3	commensal				LK134	espX1,iss,lpfA	emrE		pcoA,pcoB,pcoC,pcoD,pcoE,pcoR,pcoS,silA,silB,silC,silE,silF,silP,silR,silS	hdeD-GI,hsp20,kefB-GI,psi-GI,shsP,trxLHR,yfdX1,yfdX2
LK135	15	11	commensal				LK135	afaC,fdeC,iha,iss,iucA,iucB,iucC,iucD,iutA,nfaE,papA,sat,senB,ybtP,ybtQ	emrE,qacEdelta1	ymgB	merC,merP,merR,merT
LK137	4	4	commensal				LK137	eilA,espX1,fdeC,iss		ymgB
LK138	5	5	commensal				LK138	eilA,espX1,fdeC,iss,sat		ymgB
LK140	12	8	commensal				LK140	astA,cvaC,espX1,fdeC,iroB,iroC,iroD,iroE,iroN,iss,lpfA,mchF	emrE,qacL	ymgB
LK143	15	10	commensal				LK143	aap,aar,aatA,aggA,aggB,aggC,aggD,aggR,astA,espX1,fdeC,iha,mchB,mchF,sigA	emrE	ymgB
LK144	9	5	commensal				LK144	eilA,espX1,fdeC,iroB,iroC,iroD,iroE,iroN,iss		ymgB
LK146	13	8	commensal				LK146	fdeC,ireA,iss,papA,papC,papE,papF,papG-II,senB,sslE,vactox,ybtP,ybtQ	emrE	ymgB
LK147	18	13	commensal				LK147	fdeC,iha,ireA,iroD,iroE,iucA,iucB,iucC,iucD,iutA,lpfA,papG-II,sat,senB,sslE,vactox,ybtP,ybtQ	emrE	ymgB
LK149	14	7	commensal				LK149	cvaC,iroB,iroC,iroD,iroE,iroN,iss,iucA,iucB,iucC,iucD,iutA,mchF,tsh	emrE
LK151	5	5	commensal				LK151	astA,eilA,espX1,fdeC,lpfA		ymgB	arsD
LK152	13	8	commensal				LK152	fdeC,ireA,iss,papA,papC,papE,papF,papG-II,senB,sslE,vactox,ybtP,ybtQ	emrE	ymgB
LK154	3	3	commensal				LK154	eilA,espX1,fdeC		ymgB
LK155	22	13	commensal				LK155	cdtB,cnf1,fdeC,hlyA-alpha,iroB,iroC,iroD,iroE,iroN,iss,mchB,mchF,papC,papF,papG-III,papH,pic,sfaF,sslE,vactox,ybtP,ybtQ	emrE	ymgB
LK159	24	16	commensal				LK159	air,cvaC,eilA,espX1,fdeC,iha,iroB,iroC,iroD,iroE,iroN,iss,iucA,iucB,iucC,iucD,iutA,lpfA,mchF,papF,sat,tsh,ybtP,ybtQ		ymgB	arsD
LK163	8	7	commensal				LK163	air,astA,bmaE,eilA,espX1,fdeC,mchB,mchF	emrE	ymgB
LK164	23	14	commensal				LK164	fdeC,focG,iha,iroB,iroC,iroD,iroE,iroN,iss,iucA,iucB,iucC,iucD,iutA,mchB,mchF,papA,pic,sat,sfaF,vactox,ybtP,ybtQ	emrE	ymgB
LK165	12	9	commensal				LK165	air,eilA,espX1,fdeC,iss,lpfA,papA,papC,papF,senB,ybtP,ybtQ	qacEdelta1	ymgB	arsD
LK168	16	12	commensal				LK168	capU,eilA,espX1,fdeC,iha,iucA,iucB,iucC,iucD,iutA,lpfA,papA,sat,senB,ybtP,ybtQ		ymgB
LK169	24	15	commensal				LK169	fdeC,focG,iha,iroB,iroC,iroD,iroE,iroN,iss,iucA,iucB,iucC,iucD,iutA,mchB,mchF,papA,pic,sat,senB,sfaF,vactox,ybtP,ybtQ	emrE	ymgB
LK171	19	10	commensal				LK171	cvaC,espX1,ireA,iroB,iroC,iroD,iroE,iroN,iss,iucA,iucB,iucC,iucD,iutA,mchB,mchF,tsh,ybtP,ybtQ	emrE
LK174	24	15	commensal				LK174	fdeC,focG,iha,iroB,iroC,iroD,iroE,iroN,iss,iucA,iucB,iucC,iucD,iutA,mchB,mchF,papA,pic,sat,senB,sfaF,vactox,ybtP,ybtQ	emrE	ymgB
LK177	13	8	commensal				LK177	cif,eae,espA,espB,espF,espX1,fdeC,lpfA,nleB,nleB2,nleC,sepA,tir	emrE	ymgB
LK180	1	1	commensal				LK180	iss		ymgB
LK184	4	4	commensal				LK184	espX1,fdeC,iss,lpfA	emrE	ymgB
LK188	13	10	commensal				LK188	cif,eae,espA,espB,espF,espX1,fdeC,iss,katP,nleB,sepA,tccP,tir	emrE	ymgB
LK190	24	12	commensal				LK190	fdeC,hlyA-alpha,iha,ireA,iroB,iroC,iroD,iroE,iroN,iucA,iucB,iucC,iucD,iutA,papA,papC,papF,papG-II,papH,sat,senB,vactox,ybtP,ybtQ	emrE	ymgB
LK192	14	10	commensal				LK192	afaC,fdeC,iha,iss,iucA,iucB,iucC,iucD,iutA,nfaE,papA,sat,ybtP,ybtQ	emrE,qacEdelta1	ymgB	merC,merP,merR,merT
LK194	17	10	commensal				LK194	cvaC,espX1,fdeC,iroB,iroC,iroD,iroE,iroN,iss,iucA,iucB,iucC,iucD,iutA,lpfA,mchF,tsh	emrE	ymgB
LK195	20	13	commensal				LK195	fdeC,iha,ireA,iroD,iroE,iucA,iucB,iucC,iucD,iutA,lpfA,papC,papF,papH,sat,senB,sslE,vactox,ybtP,ybtQ	emrE	ymgB
LK197	14	10	commensal				LK197	afaC,fdeC,iha,iss,iucA,iucB,iucC,iucD,iutA,nfaE,papA,sat,ybtP,ybtQ	emrE,qacEdelta1	ymgB	merC,merP,merR,merT
LK199	8	7	commensal				LK199	cdtB,fdeC,ibeA,iss,sslE,vactox,ybtP,ybtQ	emrE	ymgB
LK201	5	5	commensal				LK201	eilA,fdeC,iss,lpfA,senB	emrE	ymgB
LK204	12	8	commensal				LK204	cif,eae,espA,espB,espF,espJ,espX1,fdeC,lpfA,nleB,sepA,tir	emrE	ymgB
LK206	9	8	commensal				LK206	fdeC,ibeA,iss,lpfA,senB,sslE,vactox,ybtP,ybtQ	emrE	ymgB
LK208	8	4	commensal				LK208	espX1,iroB,iroC,iroD,iroE,iroN,iss,lpfA1		ymgB
LK210	12	7	commensal				LK210	fdeC,ibeA,iroB,iroC,iroD,iroE,iroN,iss,sslE,vactox,ybtP,ybtQ	emrE	ymgB
LK211	9	5	commensal				LK211	espX1,fdeC,iroB,iroC,iroD,iroE,iroN,iss,mchF	emrE	ymgB
LK214	23	14	commensal				LK214	cnf1,cvaC,fdeC,hlyA-alpha,iroB,iss,iucA,iucB,iucC,iucD,iutA,mchF,papA,papC,papE,papF,papG-III,sfaF,sfaS,sslE,vactox,ybtP,ybtQ	emrE	ymgB
LK215	12	7	commensal				LK215	fdeC,ibeA,iroB,iroC,iroD,iroE,iroN,iss,sslE,vactox,ybtP,ybtQ	emrE	ymgB
LK220	15	11	commensal				LK220	afaC,fdeC,iha,iucA,iucB,iucC,iucD,iutA,nfaE,papA,sat,senB,vactox,ybtP,ybtQ	emrE	ymgB
LK223	4	4	commensal				LK223	espX1,fdeC,iss,lpfA	emrE	ymgB
LK230	1	1	commensal				LK230	espX1			merC,merP,merR,merT,pcoB,pcoC,pcoD,pcoE,pcoR,silE,silP,silR,silS	hdeD-GI,hsp20,shsP,trxLHR,yfdX1,yfdX2
LK231	5	5	commensal				LK231	eilA,espX1,fdeC,iss,sslE	emrE	ymgB	arsD,pcoA,pcoB,pcoC,pcoD,pcoE,pcoR,pcoS,silA,silB,silC,silE,silF,silP,silR,silS
LK233	2	2	commensal				LK233	astA,espX1	emrE		arsA,arsD,arsR,merA,merB,merD,merE,merR,merT,ncrA,ncrB,ncrC,ncrY,pcoA,pcoB,pcoC,pcoD,pcoE,pcoR,pcoS,silA,silB,silC,silE,silF,silP,silR,silS,terB,terC,terD,terE	hdeD-GI,hsp20,kefB-GI,psi-GI,shsP,trxLHR,yfdX1,yfdX2
LK236	19	13	commensal				LK236	cnf1,fdeC,hlyA-alpha,ibeA,iroB,iroC,iroD,iroE,iroN,iss,mchB,mchF,pic,senB,sfaF,sslE,vactox,ybtP,ybtQ	emrE	ymgB
LK241	1	1	commensal				LK241	espX1	emrE		pcoA,pcoB,pcoC,pcoD,pcoE,pcoR,pcoS,silA,silB,silC,silE,silF,silP,silR,silS	hdeD-GI,hsp20,kefB-GI,psi-GI,shsP,trxLHR,yfdX1,yfdX2
LK244	12	8	commensal				LK244	eae,espA,espB,espC,espF,espJ,fdeC,iss,nleC,sslE,tir,vactox	emrE	ymgB
LK250	16	9	commensal				LK250	cif,eae,efa1,espA,espB,espF,espJ,espX1,fdeC,lpfA,nleA,nleB,nleB2,nleC,tccP,tir		ymgB
LK256	4	4	commensal				LK256	espX1,fdeC,iss,lpfA		ymgB
LK257	16	9	commensal				LK257	cif,eae,efa1,espA,espB,espF,espJ,espX1,fdeC,lpfA,nleA,nleB,nleB2,nleC,tccP,tir		ymgB
LK258	7	6	commensal				LK258	fdeC,iss,senB,sslE,vactox,ybtP,ybtQ	emrE	ymgB
LK261	13	8	commensal				LK261	fdeC,ireA,iss,papA,papC,papE,papF,papG-II,senB,sslE,vactox,ybtP,ybtQ	emrE	ymgB
LK264	16	9	commensal				LK264	cvaC,espX1,fdeC,iroB,iroC,iroD,iroE,iroN,iss,iucA,iucB,iucC,iucD,iutA,lpfA,mchF	emrE	ymgB
LK267	21	12	commensal				LK267	cnf1,fdeC,hlyA-alpha,ireA,iroB,iroC,iroD,iroE,iroN,iss,mchF,papA,papC,papE,papF,sfaF,sfaS,sslE,vactox,ybtP,ybtQ	emrE	ymgB
LK272	22	12	commensal				LK272	astA,cnf1,fdeC,hlyA-alpha,iroB,iroC,iroD,iroE,iroN,iss,mchB,mchF,papC,papF,papG-III,papH,sfaF,sfaS,sslE,vactox,ybtP,ybtQ	emrE	ymgB
LK274	15	8	commensal				LK274	cif,eae,efa1,espA,espB,espF,espJ,espX1,fdeC,lpfA,nleA,nleB,nleB2,nleC,tir		ymgB
LK276	6	5	commensal				LK276	fdeC,iha,papA,senB,ybtP,ybtQ	emrE	ymgB
LK277	10	6	commensal				LK277	eae,espA,espB,espC,espJ,fdeC,ibeA,nleB2,nleC,tir	emrE	ymgB
LK280	3	3	commensal				LK280	eilA,espX1,fdeC		ymgB
LK281	11	8	commensal				LK281	eae,espA,espB,espC,espJ,fdeC,iss,nleC,sslE,tir,vactox	emrE	ymgB
LK283	7	6	commensal				LK283	fdeC,iss,senB,sslE,vactox,ybtP,ybtQ	emrE	ymgB
LK285	4	4	commensal				LK285	eilA,espX1,fdeC,iss	emrE	ymgB
LK287	3	3	commensal				LK287	espX1,fdeC,lpfA		ymgB		hdeD-GI,kefB-GI,psi-GI,trxLHR,yfdX2
LK289	3	3	commensal				LK289	espX1,iss,lpfA	emrE		pcoA,pcoB,pcoC,pcoD,pcoE,pcoR,pcoS,silA,silB,silC,silE,silF,silP,silR,silS	hdeD-GI,hsp20,kefB-GI,psi-GI,shsP,trxLHR,yfdX1,yfdX2
LK292	15	8	commensal				LK292	cif,eae,efa1,espA,espB,espF,espJ,espX1,fdeC,lpfA,nleA,nleB,nleB2,nleC,tir		ymgB
LK295	5	5	commensal				LK295	eilA,espX1,fdeC,iss,lpfA	emrE	ymgB
LK299	4	4	commensal				LK299	espX1,fdeC,iss,lpfA	emrE	ymgB
LK301	15	11	commensal				LK301	cdtB,cif,eae,espA,espB,espF,fdeC,ibeA,nleA,nleB2,sslE,tir,vactox,ybtP,ybtQ	emrE	ymgB
LK304	7	6	commensal				LK304	espX1,fdeC,ireA,iss,lpfA,ybtP,ybtQ	qacL	ymgB	merR
LK308	2	2	commensal				LK308	capU,fdeC	emrE	ymgB	pcoA,pcoB,pcoC,pcoD,pcoE,pcoR,pcoS,silA,silB,silC,silE,silF,silP,silR,silS,terB,terC,terD,terE	hdeD-GI,hsp20,psi-GI,shsP,trxLHR
LK309	2	2	commensal				LK309	capU,fdeC	emrE	ymgB	pcoA,pcoB,pcoC,pcoD,pcoE,pcoR,pcoS,silA,silB,silC,silE,silF,silP,silR,silS,terB,terC,terD,terE	hdeD-GI,hsp20,psi-GI,shsP,trxLHR
LK310	16	12	commensal				LK310	capU,eilA,espX1,fdeC,iha,iucA,iucB,iucC,iucD,iutA,lpfA,papA,sat,senB,ybtP,ybtQ		ymgB
LK314	2	2	commensal				LK314	capU,fdeC	emrE	ymgB	pcoA,pcoB,pcoC,pcoD,pcoE,pcoR,pcoS,silA,silB,silC,silE,silF,silP,silR,silS,terB,terC,terD,terE	hdeD-GI,hsp20,psi-GI,shsP,trxLHR
LK315	2	2	commensal				LK315	capU,fdeC	emrE	ymgB	pcoA,pcoB,pcoC,pcoD,pcoE,pcoR,pcoS,silA,silB,silC,silE,silF,silP,silR,silS,terB,terC,terD,terE	hdeD-GI,hsp20,psi-GI,shsP,trxLHR
LK320	2	2	commensal				LK320	fdeC,iss	emrE	ymgB
LK321	12	12	commensal				LK321	air,astA,capU,eilA,espX1,fdeC,hlyA-alpha,iha,ireA,iss,lpfA1,sigA		ymgB
LK324	25	16	commensal				LK324	cnf1,fdeC,focG,hlyA-alpha,iha,iroB,iroC,iroD,iroE,iroN,iss,iucA,iucB,iucC,iucD,iutA,mchB,mchF,papA,pic,sat,sfaF,vactox,ybtP,ybtQ	emrE	ymgB
LK327	11	8	commensal				LK327	astA,cnf1,fdeC,hlyA-alpha,ibeA,papC,papG-III,papH,sslE,ybtP,ybtQ	emrE,qacEdelta1	ymgB	merC,merP,merR,merT
LK328	13	8	commensal				LK328	fdeC,ibeA,iroB,iroC,iroD,iroE,iroN,iss,lpfA,sslE,vactox,ybtP,ybtQ	emrE	ymgB
LK331	24	15	commensal				LK331	fdeC,focG,iha,iroB,iroC,iroD,iroE,iroN,iss,iucA,iucB,iucC,iucD,iutA,mchB,mchF,papA,pic,sat,senB,sfaF,vactox,ybtP,ybtQ	emrE	ymgB
LK332	7	4	commensal				LK332	espX1,fdeC,iucA,iucB,iucC,iucD,iutA		ymgB	pcoA,pcoB,pcoC,pcoD,pcoE,pcoR,pcoS,silA,silB,silC,silE,silF,silP,silR,silS	hdeD-GI,hsp20,kefB-GI,psi-GI,shsP,trxLHR,yfdX1,yfdX2
LK334	19	11	commensal				LK334	eilA,espX1,fdeC,iha,iss,iucA,iucB,iucC,iucD,iutA,papA,papC,papF,papG-II,papH,sat,senB,ybtP,ybtQ		ymgB
LK335	7	4	commensal				LK335	espX1,fdeC,iucA,iucB,iucC,iucD,iutA		ymgB	pcoA,pcoB,pcoC,pcoD,pcoE,pcoR,pcoS,silA,silB,silC,silE,silF,silP,silR,silS	hdeD-GI,hsp20,kefB-GI,psi-GI,shsP,trxLHR,yfdX1,yfdX2
LK336	8	7	commensal				LK336	fdeC,ibeA,iss,lpfA,sslE,vactox,ybtP,ybtQ	emrE	ymgB
LK337	12	8	commensal				LK337	eae,espA,espB,espC,espF,fdeC,ibeA,iss,nleB2,nleC,sslE,tir	emrE	ymgB
LK339	2	2	commensal				LK339	fdeC,iss	emrE	ymgB
LK340	9	7	commensal				LK340	cif,eae,espA,espB,espC,fdeC,ibeA,nleB2,tir	emrE	ymgB
LK341	22	13	commensal				LK341	cdtB,cvaC,fdeC,ibeA,iroB,iroC,iroD,iroE,iroN,iss,iucA,iucB,iucC,iucD,iutA,mchF,sfaF,sfaS,sslE,tsh,ybtP,ybtQ	emrE	ymgB
LK342	3	3	commensal				LK342	espX1,fdeC,lpfA	emrE	ymgB
LK343	3	3	commensal				LK343	espX1,fdeC,lpfA	emrE	ymgB
LK344	4	4	commensal				LK344	eilA,espX1,fdeC,iss		ymgB
LK346	4	4	commensal				LK346	capU,espX1,fdeC,lpfA	emrE	ymgB
RV001	8	7	commensal				RV001	afaC,eilA,espX1,fdeC,iss,nfaE,ybtP,ybtQ		ymgB
RV002	18	12	commensal				RV002	aaiC,aap,aar,aatA,aggA,aggB,aggC,aggD,aggR,espX1,fdeC,iha,mchB,mchF,pic,sat,ybtP,ybtQ		ymgB	terD,terW,terZ
RV006	18	13	commensal				RV006	air,capU,eilA,espX1,fdeC,iha,iss,iucA,iucB,iucC,iucD,iutA,papA,papF,sat,senB,ybtP,ybtQ	emrE	ymgB
RV008	24	12	commensal				RV008	cvaC,fdeC,ireA,iroB,iroC,iroD,iroE,iroN,iss,iucA,iucB,iucC,iucD,iutA,mchF,papA,papC,papE,papF,papG-II,sslE,vactox,ybtP,ybtQ	emrE	ymgB
RV010	21	12	commensal				RV010	cvaC,fdeC,ibeA,iha,iroB,iroC,iroD,iroE,iroN,iss,iucA,iucB,iucC,iucD,iutA,mchB,mchF,sslE,tsh,ybtP,ybtQ	emrE	ymgB
RV011	21	13	commensal				RV011	capU,eilA,espX1,fdeC,iha,ireA,iucA,iucB,iucC,iucD,iutA,lpfA,papA,papC,papF,papG-II,papH,sat,senB,ybtP,ybtQ		ymgB
RV012	15	11	commensal				RV012	afaC,fdeC,iha,iucA,iucB,iucC,iucD,iutA,nfaE,papA,sat,senB,vactox,ybtP,ybtQ	emrE	ymgB
RV013	10	10	commensal				RV013	astA,eilA,espX1,fdeC,hlyA-alpha,iha,ireA,iss,lpfA1,sigA		ymgB
RV014	22	14	commensal				RV014	capU,eilA,espX1,fdeC,iha,ireA,iss,iucA,iucB,iucC,iucD,iutA,lpfA,papA,papC,papF,papG-II,papH,sat,senB,ybtP,ybtQ		ymgB
RV015	13	9	commensal				RV015	eilA,espX1,fdeC,iha,iucA,iucB,iucC,iucD,iutA,lpfA,senB,ybtP,ybtQ		ymgB
RV020	17	12	commensal				RV020	eilA,espX1,fdeC,iha,iss,iucA,iucB,iucC,iucD,iutA,lpfA,papA,papF,sat,senB,ybtP,ybtQ	qacEdelta1	ymgB	arsD
RV022	18	12	commensal				RV022	cnf1,fdeC,focG,ireA,iroB,iroC,iroD,iroE,iroN,iss,mchB,mchF,pic,sfaF,sslE,vactox,ybtP,ybtQ	emrE	ymgB
RV023	16	11	commensal				RV023	espX1,fdeC,iha,ireA,iroD,iroE,iss,iucA,iucB,iucC,iucD,iutA,papA,papF,sat,sigA	emrE	ymgB
RV024	7	6	commensal				RV024	cdtB,fdeC,ibeA,sslE,vactox,ybtP,ybtQ	emrE	ymgB
RV025	24	12	commensal				RV025	cvaC,fdeC,ireA,iroB,iroC,iroD,iroE,iroN,iss,iucA,iucB,iucC,iucD,iutA,mchF,papA,papC,papE,papF,papG-II,sslE,vactox,ybtP,ybtQ	emrE	ymgB
RV026	8	8	commensal				RV026	aap,air,astA,eilA,espX1,fdeC,iss,lpfA		ymgB	arsD
RV027	9	8	commensal				RV027	fdeC,ibeA,iss,lpfA,senB,sslE,vactox,ybtP,ybtQ	emrE	ymgB
RV028	10	9	commensal				RV028	eilA,espX1,fdeC,ibeA,iss,lpfA,senB,vactox,ybtP,ybtQ	emrE	ymgB	arsD
RV029	1	1	commensal				RV029	espX1		ymgB
RV032	20	12	commensal				RV032	cvaC,fdeC,ibeA,iroB,iroC,iroD,iroE,iroN,iss,iucA,iucB,iucC,iucD,iutA,mchF,sslE,tsh,vactox,ybtP,ybtQ	emrE	ymgB
RV034	4	4	commensal				RV034	astA,espX1,fdeC,lpfA		ymgB
RV035	10	7	commensal				RV035	iha,ireA,iucA,iucB,iucC,iucD,iutA,lpfA,sigA,sslE		ymgB
RV036	7	6	commensal				RV036	fdeC,ibeA,iss,sslE,vactox,ybtP,ybtQ	emrE	ymgB
RV037	22	13	commensal				RV037	cvaC,fdeC,ibeA,iha,iroB,iroC,iroD,iroE,iroN,iss,iucA,iucB,iucC,iucD,iutA,mchB,mchF,sslE,tsh,vactox,ybtP,ybtQ	emrE	ymgB
RV038	18	12	commensal				RV038	cnf1,fdeC,hlyA-alpha,ibeA,iroB,iroC,iroD,iroE,iroN,iss,mchB,mchF,pic,sfaF,sslE,vactox,ybtP,ybtQ	emrE	ymgB
RV039	15	9	commensal				RV039	fdeC,iroB,iroC,iroD,iroE,iroN,iss,mchB,mchF,pic,sfaF,sslE,vactox,ybtP,ybtQ	emrE	ymgB
RV042	13	11	commensal				RV042	capU,espX1,fdeC,iha,iss,iucD,iutA,mchB,mchF,papF,sat,ybtP,ybtQ
RV043	25	13	commensal				RV043	capU,cvaC,espX1,fdeC,iroB,iroC,iroD,iroE,iroN,iss,iucA,iucB,iucC,iucD,iutA,katP,mchF,papA,papC,papE,papG-III,papH,tsh,ybtP,ybtQ	emrE,qacEdelta1		merC,merP,merR,merT
RV045	12	8	commensal				RV045	aaiC,aggA,aggB,aggC,aggD,eilA,espX1,iss,lpfA,pic,ybtP,ybtQ	emrE	ymgB	merR
RV047	17	12	commensal				RV047	astA,espX1,fdeC,iha,iss,iucA,iucB,iucC,iucD,iutA,mchB,mchF,papA,sat,senB,ybtP,ybtQ	emrE	ymgB
RV049	11	8	commensal				RV049	eilA,espX1,fdeC,iha,iss,iucA,iucB,iucC,iucD,iutA,sslE	emrE	ymgB	merC,merP,merR,merT
RV050	8	6	commensal				RV050	eilA,espX1,fdeC,iroD,iroE,iss,ybtP,ybtQ	emrE,qacE	ymgB	arsD,merC,merP,merR,merT
RV052	3	3	commensal				RV052	capU,espX1,fdeC	emrE	ymgB	arsA,arsD,arsR	hdeD-GI,kefB-GI,psi-GI,shsP,trxLHR,yfdX1,yfdX2
RV054	18	10	commensal				RV054	cvaC,espX1,fdeC,iroB,iroC,iroD,iroE,iroN,iss,iucA,iucB,iucC,iucD,iutA,lpfA,mchF,ybtP,ybtQ			merC,merP,merR,merT
RV055	21	11	commensal				RV055	cnf1,fdeC,hlyA-alpha,iroB,iroC,iroD,iroE,iroN,iss,mchB,mchF,papA,papC,papF,papG-III,papH,sfaF,sslE,vactox,ybtP,ybtQ	emrE	ymgB
RV057	7	6	commensal				RV057	astA,fdeC,ibeA,sslE,vactox,ybtP,ybtQ	emrE	ymgB
RV058	8	7	commensal				RV058	astA,eilA,espX1,iha,ireA,lpfA1,lpfA2,sigA	qacEdelta1	ymgB	merC,merP,merR,merT
RV059	4	4	commensal				RV059	espX1,fdeC,iss,lpfA	emrE	ymgB
RV060	3	3	commensal				RV060	espX1,fdeC,iss	emrE	ymgB	merD,merE,merP,merR,merT	hdeD-GI,kefB-GI,psi-GI,shsP,trxLHR,yfdX1,yfdX2
RV061	17	12	commensal				RV061	astA,cdtB,cif,eae,espA,espB,espF,espJ,fdeC,ibeA,nleA,nleB2,sslE,tir,vactox,ybtP,ybtQ	emrE	ymgB
RV063	8	8	commensal				RV063	air,eilA,espX1,fdeC,iss,lpfA,papF,senB	qacEdelta1	ymgB	arsD
RV065	16	11	commensal				RV065	cdtB,cif,eae,espA,espB,espF,espJ,fdeC,ibeA,nleA,nleB2,sslE,tir,vactox,ybtP,ybtQ	emrE	ymgB
RV067	14	9	commensal				RV067	capU,espX1,fdeC,hlyA-alpha,iroD,iroE,iucA,iucB,iucC,iucD,iutA,mchB,mchF,sigA		ymgB	terD,terW,terZ
RV068	29	16	commensal				RV068	cnf1,fdeC,focG,hlyA-alpha,iha,iroB,iroC,iroD,iroE,iroN,iss,iucA,iucB,iucC,iucD,iutA,mchB,mchF,papA,papC,papF,papG-III,papH,pic,sat,sfaF,vactox,ybtP,ybtQ	emrE	ymgB
RV069	13	8	commensal				RV069	fdeC,ireA,iss,papA,papC,papE,papF,papG-II,senB,sslE,vactox,ybtP,ybtQ	emrE	ymgB
RV071	8	7	commensal				RV071	eilA,espX1,fdeC,iss,senB,sslE,ybtP,ybtQ	emrE,qacEdelta1	ymgB
RV072	12	7	commensal				RV072	fdeC,ibeA,iroB,iroC,iroD,iroE,iroN,iss,sslE,vactox,ybtP,ybtQ	emrE	ymgB
RV073	24	15	commensal				RV073	fdeC,focG,iha,iroB,iroC,iroD,iroE,iroN,iss,iucA,iucB,iucC,iucD,iutA,mchB,mchF,papA,pic,sat,senB,sfaF,vactox,ybtP,ybtQ	emrE	ymgB
RV078	15	11	commensal				RV078	astA,cdtB,cif,eae,espA,espB,espC,espJ,fdeC,ibeA,nleC,stxA2f,stxB2f,tccP,tir	emrE	ymgB
RV079	15	11	commensal				RV079	afaC,fdeC,iha,iucA,iucB,iucC,iucD,iutA,nfaE,papA,sat,senB,vactox,ybtP,ybtQ	emrE	ymgB
RV082	6	5	commensal				RV082	astA,espX1,fdeC,lpfA,ybtP,ybtQ		ymgB
RV083	22	13	commensal				RV083	cnf1,fdeC,hlyA-alpha,ireA,iroB,iroC,iroD,iroE,iroN,iss,mchF,papA,papE,papF,papG-III,senB,sfaF,sfaS,sslE,vactox,ybtP,ybtQ	emrE	ymgB
RV084	16	12	commensal				RV084	air,eilA,espX1,fdeC,iha,iss,iucA,iucB,iucC,iucD,iutA,lpfA,papF,sat,ybtP,ybtQ		ymgB	arsD
RV085	9	7	commensal				RV085	air,astA,eilA,espX1,fdeC,lpfA1,lpfA2,mchB,mchF		ymgB	terD,terW,terZ
RV087	4	4	commensal				RV087	espX1,fdeC,iss,lpfA		ymgB
RV089	15	8	commensal				RV089	cvaC,espX1,fdeC,iroB,iroC,iroD,iroE,iroN,iss,iucA,iucB,iucC,iucD,iutA,mchF	emrE	ymgB
RV090	12	7	commensal				RV090	fdeC,ibeA,iroB,iroC,iroD,iroE,iroN,iss,sslE,vactox,ybtP,ybtQ	emrE	ymgB
RV094	20	12	commensal				RV094	air,cvaC,eilA,espX1,fdeC,iroB,iroC,iroD,iroE,iroN,iss,iucA,iucB,iucC,iucD,iutA,lpfA,mchF,ybtP,ybtQ		ymgB	arsD,merC,merP,merR,merT
RV095	18	11	commensal				RV095	astA,cvaC,espX1,fdeC,iroB,iroC,iroD,iroE,iroN,iss,iucA,iucB,iucC,iucD,iutA,lpfA,mchF,tsh	emrE	ymgB
RV096	14	10	commensal				RV096	afaC,fdeC,iha,iucA,iucB,iucC,iucD,iutA,nfaE,papA,sat,senB,ybtP,ybtQ	emrE,qacEdelta1	ymgB
RV097	18	12	commensal				RV097	cnf1,fdeC,hlyA-alpha,ibeA,iroB,iroC,iroD,iroE,iroN,iss,mchB,mchF,pic,sfaF,sslE,vactox,ybtP,ybtQ	emrE	ymgB
RV099	2	2	commensal				RV099	espX1,lpfA	emrE	ymgB	arsA,arsD,arsR,pcoA,pcoB,pcoC,pcoD,pcoE,pcoR,pcoS,silA,silB,silF,silP	hdeD-GI,hsp20,kefB-GI,psi-GI,shsP,trxLHR,yfdX1,yfdX2
RV100	12	7	commensal				RV100	fdeC,ibeA,iroB,iroC,iroD,iroE,iroN,iss,sslE,vactox,ybtP,ybtQ	emrE	ymgB
RV101	6	5	commensal				RV101	espX1,fdeC,iss,lpfA,ybtP,ybtQ		ymgB
RV104	21	12	commensal				RV104	cdtB,cvaC,fdeC,ibeA,iroB,iroC,iroD,iroE,iroN,iss,iucA,iucB,iucC,iucD,iutA,mchF,sfaF,sfaS,sslE,ybtP,ybtQ	emrE	ymgB
RV105	10	7	commensal				RV105	iha,ireA,iucA,iucB,iucC,iucD,iutA,senB,sigA,sslE	emrE
RV106	22	14	commensal				RV106	capU,eilA,espX1,fdeC,iha,ireA,iss,iucA,iucB,iucC,iucD,iutA,lpfA,papA,papC,papF,papG-II,papH,sat,sigA,ybtP,ybtQ		ymgB
RV109	21	13	commensal				RV109	air,cvaC,eilA,espX1,fdeC,iroB,iroC,iroD,iroE,iroN,iss,iucA,iucB,iucC,iucD,iutA,lpfA,mchF,tsh,ybtP,ybtQ	emrE	ymgB	arsD
RV110	3	3	commensal				RV110	eilA,espX1,fdeC		ymgB
RV111	21	13	commensal				RV111	astA,cvaC,fdeC,ibeA,iroB,iroC,iroD,iroE,iroN,iss,iucA,iucB,iucC,iucD,iutA,mchF,sslE,tsh,vactox,ybtP,ybtQ	emrE	ymgB
RV113	20	10	commensal				RV113	fdeC,ireA,iroB,iroC,iroD,iroE,iroN,iss,mchF,papA,papC,papE,papF,papG-III,sfaF,sfaS,sslE,vactox,ybtP,ybtQ	emrE	ymgB
RV114	24	15	commensal				RV114	fdeC,focG,iha,iroB,iroC,iroD,iroE,iroN,iss,iucA,iucB,iucC,iucD,iutA,mchB,mchF,papA,pic,sat,senB,sfaF,vactox,ybtP,ybtQ	emrE	ymgB
RV115	24	16	commensal				RV115	cnf1,fdeC,focG,iha,iroB,iroC,iroD,iroE,iroN,iss,iucA,iucB,iucC,iucD,iutA,mchF,papA,pic,sat,senB,sfaF,vactox,ybtP,ybtQ	emrE	ymgB
RV116	8	6	commensal				RV116	fdeC,iroE,iroN,pic,sslE,vactox,ybtP,ybtQ	emrE	ymgB
RV118	7	6	commensal				RV118	cdtB,fdeC,ibeA,sslE,vactox,ybtP,ybtQ	emrE	ymgB
RV119	9	8	commensal				RV119	astA,espX1,fdeC,ireA,iss,lpfA,tsh,ybtP,ybtQ	emrE
RV121	16	12	commensal				RV121	capU,eilA,espX1,fdeC,iha,iucA,iucB,iucC,iucD,iutA,lpfA,papA,sat,senB,ybtP,ybtQ	qacEdelta1	ymgB
RV124	11	7	commensal				RV124	fdeC,iha,ireA,iucA,iucB,iucC,iucD,iutA,sigA,ybtP,ybtQ	emrE	ymgB
RV127	19	11	commensal				RV127	cvaC,fdeC,ibeA,iroB,iroC,iroD,iroE,iroN,iss,iucA,iucB,iucC,iucD,iutA,mchF,sslE,vactox,ybtP,ybtQ	emrE	ymgB
RV128	11	11	commensal				RV128	air,astA,eilA,espX1,fdeC,hlyA-alpha,iha,ireA,iss,lpfA1,sigA		ymgB
RV129	12	7	commensal				RV129	fdeC,ibeA,iroB,iroC,iroD,iroE,iroN,iss,sslE,vactox,ybtP,ybtQ	emrE	ymgB
RV130	21	11	commensal				RV130	cvaC,fdeC,iroB,iroC,iroD,iroE,iroN,iss,iucA,iucB,iucC,iucD,iutA,mchF,papE,papF,papG-II,sslE,vactox,ybtP,ybtQ	emrE	ymgB
RV131	7	6	commensal				RV131	fdeC,ibeA,iss,sslE,vactox,ybtP,ybtQ	emrE,qacL	ymgB	merC,merP,merR,merT
RV132	1	1	commensal				RV132	espX1	emrE		arsA,arsD,arsR,ncrA,ncrB,ncrC,ncrY	hdeD-GI,hsp20,kefB-GI,psi-GI,shsP,trxLHR,yfdX1,yfdX2
RV134	20	12	commensal				RV134	capU,eilA,espX1,iha,ireA,iucA,iucB,iucC,iucD,iutA,lpfA,papA,papC,papF,papG-II,papH,sat,senB,ybtP,ybtQ		ymgB
RV135	13	8	commensal				RV135	espX1,fdeC,iha,ireA,iucA,iucB,iucC,iucD,iutA,papC,papF,papG-II,sigA	emrE	ymgB
RV136	18	10	commensal				RV136	cvaC,espX1,fdeC,iroB,iroC,iroD,iroE,iroN,iss,iucA,iucB,iucC,iucD,iutA,lpfA,mchF,ybtP,ybtQ	emrE	ymgB
RV138	12	8	commensal				RV138	fdeC,iha,iucA,iucB,iucC,iucD,iutA,papA,sat,vactox,ybtP,ybtQ	emrE	ymgB
RV140	22	12	commensal				RV140	astA,cnf1,fdeC,hlyA-alpha,iroB,iroC,iroD,iroE,iroN,iss,mchB,mchF,papC,papF,papG-III,papH,sfaF,sfaS,sslE,vactox,ybtP,ybtQ	emrE	ymgB
RV141	18	14	commensal				RV141	air,capU,eilA,espX1,fdeC,iha,iss,iucA,iucB,iucC,iucD,iutA,lpfA,papA,sat,senB,ybtP,ybtQ		ymgB	arsD,pcoA,pcoB,pcoC,pcoD,pcoE,pcoR,pcoS,silA,silB,silC,silE,silF,silP,silR,silS
RV143	24	15	commensal				RV143	capU,fdeC,focG,iha,iroB,iroC,iroD,iroE,iroN,iss,iucA,iucB,iucC,iucD,iutA,mchB,mchF,papA,pic,sat,senB,sfaF,ybtP,ybtQ	emrE	ymgB
RV144	9	8	commensal				RV144	air,astA,eilA,espX1,iha,ireA,lpfA1,lpfA2,sigA		ymgB
RV146	13	9	commensal				RV146	espX1,fdeC,iha,iss,iucA,iucB,iucC,iucD,iutA,sat,senB,ybtP,ybtQ	emrE	ymgB
RV147	12	10	commensal				RV147	capU,espX1,fdeC,iha,iucD,iutA,mchB,mchF,papF,sat,ybtP,ybtQ
RV148	23	11	commensal				RV148	astA,capU,cvaC,espX1,fdeC,iroB,iroC,iroD,iroE,iroN,iss,iucA,iucB,iucC,iucD,iutA,papA,papC,papE,papG-III,papH,ybtP,ybtQ	emrE
RV150	3	3	commensal				RV150	espX1,fdeC,lpfA		ymgB
RV151	15	9	commensal				RV151	cdtB,fdeC,ibeA,iroB,iroC,iroD,iroE,iroN,iss,sfaF,sfaS,sslE,vactox,ybtP,ybtQ	emrE	ymgB
RV152	10	5	commensal				RV152	ireA,iss,papA,papC,papE,papF,papG-II,sslE,ybtP,ybtQ	emrE	ymgB
RV153	24	15	commensal				RV153	capU,fdeC,focG,iha,iroB,iroC,iroD,iroE,iroN,iss,iucA,iucB,iucC,iucD,iutA,mchB,mchF,papA,pic,sat,sfaF,vactox,ybtP,ybtQ	emrE	ymgB
RV154	14	10	commensal				RV154	espX1,fdeC,iha,ireA,iss,iucA,iucB,iucC,iucD,iutA,lpfA,sigA,ybtP,ybtQ	emrE	ymgB
RV155	21	13	commensal				RV155	cvaC,fdeC,ibeA,ireA,iroB,iroC,iroD,iroE,iroN,iss,iucA,iucB,iucC,iucD,iutA,mchF,sslE,tsh,vactox,ybtP,ybtQ	emrE	ymgB
RV156	20	12	commensal				RV156	cvaC,fdeC,ibeA,iroB,iroC,iroD,iroE,iroN,iss,iucA,iucB,iucC,iucD,iutA,mchF,sslE,tsh,vactox,ybtP,ybtQ	emrE	ymgB
RV158	7	5	commensal				RV158	espX1,fdeC,iss,mchB,mchF,ybtP,ybtQ	emrE,qacEdelta1	ymgB
RV159	17	13	commensal				RV159	cnf1,fdeC,hlyA-alpha,iha,iss,iucA,iucB,iucC,iucD,iutA,papA,pic,sat,sfaF,vactox,ybtP,ybtQ	emrE	ymgB
RV160	16	11	commensal				RV160	capU,fdeC,iha,ireA,iroD,iroE,iucA,iucB,iucC,iucD,iutA,mchF,nleA,sigA,ybtP,ybtQ	emrE	ymgB	terW
RV162	5	4	commensal				RV162	espX1,fdeC,lpfA,ybtP,ybtQ		ymgB
RV163	23	15	commensal				RV163	cdtB,cvaC,fdeC,ibeA,iroB,iss,iucA,iucB,iucC,iucD,iutA,mchF,papA,papC,papG-III,papH,sfaF,sfaS,sslE,tsh,vactox,ybtP,ybtQ	emrE	ymgB
RV164	10	9	commensal				RV164	air,eilA,espX1,etpD,fdeC,iss,lpfA,senB,ybtP,ybtQ		ymgB	arsD
RV165	14	9	commensal				RV165	espX1,fdeC,iha,ireA,iucA,iucB,iucC,iucD,iutA,mchB,mchF,sigA,ybtP,ybtQ	emrE	ymgB
RV167	24	12	commensal				RV167	cvaC,fdeC,ireA,iroB,iroC,iroD,iroE,iroN,iss,iucA,iucB,iucC,iucD,iutA,mchF,papA,papC,papE,papF,papG-II,sslE,vactox,ybtP,ybtQ	emrE	ymgB
RV168	18	10	commensal				RV168	cvaC,espX1,fdeC,iroB,iroC,iroD,iroE,iroN,iss,iucA,iucB,iucC,iucD,iutA,lpfA,mchF,ybtP,ybtQ			merC,merP,merR,merT
RV169	14	9	commensal				RV169	cvaC,fdeC,ibeA,iroB,iroC,iroD,iroE,iroN,iss,mchF,sslE,vactox,ybtP,ybtQ	emrE	ymgB
RV170	4	3	commensal				RV170	espX1,lpfA,ybtP,ybtQ	emrE	ymgB	arsA,arsD,arsR,pcoA,pcoB,pcoC,pcoD,pcoR,pcoS,silA,silB,silC,silE,silF,silR,silS	hdeD-GI,hsp20,kefB-GI,psi-GI,shsP,trxLHR,yfdX1
RV171	18	10	commensal				RV171	cvaC,espX1,fdeC,iroB,iroC,iroD,iroE,iroN,iss,iucA,iucB,iucC,iucD,iutA,lpfA,mchF,subA,subB		ymgB	merC,merP,merR,merT
RV175	18	12	commensal				RV175	cnf1,fdeC,focG,hlyA-alpha,iroB,iroC,iroD,iroE,iroN,iss,mchB,mchF,pic,sfaF,sslE,vactox,ybtP,ybtQ	emrE	ymgB
RV176	11	8	commensal				RV176	fdeC,iha,ireA,iucA,iucB,iucC,iucD,iutA,lpfA,sigA,sslE	qacEdelta1	ymgB
RV177	23	12	commensal				RV177	cnf1,fdeC,hlyA-alpha,ibeA,iroB,iroC,iroD,iroE,iroN,iss,mchB,mchF,papA,papC,papE,papF,papG-III,papH,sfaF,sslE,vactox,ybtP,ybtQ	emrE	ymgB
RV180	24	15	commensal				RV180	capU,fdeC,focG,iha,iroB,iroC,iroD,iroE,iroN,iss,iucA,iucB,iucC,iucD,iutA,mchB,mchF,papA,pic,sat,sfaF,vactox,ybtP,ybtQ	emrE	ymgB
RV182	2	2	commensal				RV182	espX1,lpfA			arsA,arsD,arsR,pcoA,pcoB,pcoC,pcoD,pcoE,pcoR,pcoS,silA,silB,silC,silE,silF,silP,silR,silS	hdeD-GI,hsp20,kefB-GI,psi-GI,shsP,trxLHR,yfdX2
RV183	14	9	commensal				RV183	cdtB,fdeC,ibeA,iroB,iroC,iroD,iroE,iroN,iss,lpfA,sslE,vactox,ybtP,ybtQ	emrE	ymgB
RV184	12	7	commensal				RV184	fdeC,ireA,iss,papA,papC,papE,papF,papG-II,sslE,vactox,ybtP,ybtQ	emrE	ymgB
RV186	4	4	commensal				RV186	espX1,fdeC,iss,lpfA	emrE	ymgB
RV187	9	8	commensal				RV187	espX1,fdeC,hlyA-alpha,iha,ireA,iss,lpfA,subA,subB		ymgB
RV191	21	13	commensal				RV191	air,cvaC,eilA,espX1,fdeC,iroB,iroC,iroD,iroE,iroN,iss,iucA,iucB,iucC,iucD,iutA,lpfA,mchF,tsh,ybtP,ybtQ		ymgB	arsD
RV192	4	4	commensal				RV192	espX1,fdeC,iss,lpfA		ymgB
RV196	4	3	commensal				RV196	espX1,lpfA,ybtP,ybtQ		ymgB	arsA,arsD,arsR,pcoA,pcoB,pcoC,pcoD,pcoE,pcoR,pcoS,silA,silB,silC,silE,silF,silP,silR,silS	hdeD-GI,hsp20,kefB-GI,psi-GI,shsP,trxLHR,yfdX1,yfdX2
RV197	1	1	commensal				RV197	espX1		ymgB		hdeD-GI,hsp20,kefB-GI,psi-GI,shsP,trxLHR,yfdX1,yfdX2
RV199	12	7	commensal				RV199	fdeC,ibeA,iroB,iroC,iroD,iroE,iroN,iss,sslE,vactox,ybtP,ybtQ	emrE	ymgB
RV201	6	6	commensal				RV201	espX1,fdeC,iha,ireA,lpfA,sigA		ymgB
RV203	21	13	commensal				RV203	astA,cvaC,fdeC,ibeA,iroB,iroC,iroD,iroE,iroN,iss,iucA,iucB,iucC,iucD,iutA,mchF,sslE,tsh,vactox,ybtP,ybtQ	emrE	ymgB
RV205	10	9	commensal				RV205	capU,eilA,espX1,fdeC,iha,lpfA,papA,senB,ybtP,ybtQ		ymgB
RV206	1	1	commensal				RV206	espX1	emrE			hdeD-GI,hsp20,kefB-GI,psi-GI,shsP,trxLHR,yfdX1,yfdX2
RV208	23	14	commensal				RV208	cdtB,cnf1,fdeC,hlyA-alpha,ireA,iroB,iroC,iroD,iroE,iroN,iss,mchB,mchF,papC,papF,papG-III,papH,pic,sfaF,sslE,vactox,ybtP,ybtQ	emrE	ymgB
RV211	20	13	commensal				RV211	air,eilA,espX1,fdeC,iha,iss,iucA,iucB,iucC,iucD,iutA,lpfA,papC,papF,papG-II,papH,sat,senB,ybtP,ybtQ	emrE	ymgB	arsD
RV213	10	9	commensal				RV213	cdtB,fdeC,ibeA,iss,lpfA,pic,sslE,vactox,ybtP,ybtQ	emrE	ymgB
RV214	21	12	commensal				RV214	astA,cnf1,fdeC,hlyA-alpha,iroB,iroC,iroD,iroE,iroN,iss,mchB,mchF,papF,papG-III,papH,sfaF,sfaS,sslE,vactox,ybtP,ybtQ	emrE	ymgB
RV215	6	6	commensal				RV215	air,eilA,espX1,fdeC,iss,lpfA		ymgB	arsD
RV216	2	2	commensal				RV216	espX1,fdeC	emrE	ymgB	ncrA,ncrB,ncrC,ncrY,pcoA,pcoB,pcoC,pcoD,pcoE,pcoR,pcoS,silA,silB,silC,silE,silF,silP,silR,silS	hdeD-GI,hsp20,kefB-GI,psi-GI,shsP,trxLHR,yfdX1,yfdX2
RV217	9	6	commensal				RV217	eae,espA,espB,espF,espX1,fdeC,iss,lpfA,tir	emrE	ymgB	merC,merR	hdeD-GI,kefB-GI,psi-GI,shsP,trxLHR,yfdX1,yfdX2
RV219	2	2	commensal				RV219	espX1,fdeC		ymgB	pcoA,pcoB,pcoC,pcoD,pcoE,pcoR,pcoS,silA,silB,silC,silE,silF,silP,silR,silS	hdeD-GI,hsp20,kefB-GI,psi-GI,shsP,trxLHR,yfdX1
RV222	4	4	commensal				RV222	capU,espX1,fdeC,lpfA		ymgB
RV224	25	13	commensal				RV224	cvaC,fdeC,ireA,iroB,iroC,iroD,iroE,iroN,iss,iucA,iucB,iucC,iucD,iutA,mchF,papA,papC,papE,papF,papG-II,sslE,tsh,vactox,ybtP,ybtQ	emrE	ymgB
RV225	23	11	commensal				RV225	cvaC,fdeC,ireA,iroB,iroC,iroD,iroE,iroN,iss,iucA,iucB,iucC,iucD,iutA,mchF,papA,papC,papE,papF,papG-II,sslE,ybtP,ybtQ	emrE	ymgB
RV227	9	8	commensal				RV227	fdeC,ibeA,iss,lpfA,senB,sslE,vactox,ybtP,ybtQ	emrE	ymgB
RV228	23	15	commensal				RV228	air,cvaC,eilA,espX1,fdeC,iha,iroB,iroC,iroD,iroE,iroN,iss,iucA,iucB,iucC,iucD,iutA,lpfA,mchF,sslE,tsh,ybtP,ybtQ	emrE	ymgB	arsD
RV231	20	14	commensal				RV231	cdtB,cvaC,fdeC,ibeA,iroB,iroE,iss,iucA,iucB,iucC,iucD,iutA,mchF,sfaF,sfaS,sslE,tsh,vactox,ybtP,ybtQ	emrE	ymgB
RV232	25	13	commensal				RV232	cvaC,fdeC,ireA,iroB,iroC,iroD,iroE,iroN,iss,iucA,iucB,iucC,iucD,iutA,mchF,papA,papC,papE,papF,papG-II,sslE,tsh,vactox,ybtP,ybtQ	emrE	ymgB
RV235	8	5	commensal				RV235	iha,ireA,iucA,iucB,iucC,iucD,iutA,sigA	emrE	ymgB	merC,merP,merR,merT
RV236	19	14	commensal				RV236	cdtB,cvaC,fdeC,ibeA,iroB,iss,iucA,iucB,iucC,iucD,iutA,mchF,sfaF,sfaS,sslE,tsh,vactox,ybtP,ybtQ	emrE	ymgB
RV239	1	1	commensal				RV239	espX1	emrE		pcoA,pcoB,pcoC,pcoD,pcoE,pcoR,pcoS,silA,silB,silC,silE,silF,silP,silR,silS	hdeD-GI,hsp20,kefB-GI,psi-GI,shsP,trxLHR,yfdX1,yfdX2
RV240	23	14	commensal				RV240	fdeC,focG,iha,iroB,iroC,iroD,iroE,iroN,iss,iucA,iucB,iucC,iucD,iutA,mchB,mchF,papA,pic,sat,sfaF,vactox,ybtP,ybtQ	emrE	ymgB
RV241	6	6	commensal				RV241	air,eilA,espX1,fdeC,iss,lpfA		ymgB	arsD,ncrA,ncrB,ncrC,ncrY,pcoA,pcoB,pcoC,pcoD,pcoR,pcoS,silA,silB,silC,silE,silF,silP,silR,silS	hdeD-GI,hsp20,kefB-GI,psi-GI,shsP,trxLHR,yfdX1,yfdX2
RV243	13	11	commensal				RV243	afaC,air,capU,eilA,espX1,fdeC,iha,nfaE,papA,papF,senB,ybtP,ybtQ	emrE	ymgB
RV244	21	12	commensal				RV244	cdtB,cvaC,fdeC,ibeA,iroB,iroC,iroD,iroE,iroN,iss,iucA,iucB,iucC,iucD,iutA,mchF,sfaF,sfaS,sslE,ybtP,ybtQ	emrE	ymgB
RV246	16	9	commensal				RV246	capU,cvaC,espX1,fdeC,iroB,iroC,iroD,iroE,iroN,iss,iucA,iucB,iucC,iucD,iutA,mchF	emrE
RV248	2	2	commensal				RV248	espX1,fdeC		ymgB	merA,merD,merE,merR,merT	hdeD-GI,hsp20,kefB-GI,psi-GI,shsP,trxLHR,yfdX1,yfdX2
RV249	24	12	commensal				RV249	cvaC,fdeC,ireA,iroB,iroC,iroD,iroE,iroN,iss,iucA,iucB,iucC,iucD,iutA,mchF,papA,papC,papE,papF,papG-II,sslE,vactox,ybtP,ybtQ	emrE	ymgB	merC,merP,merR,merT
RV250	27	15	commensal				RV250	cnf1,fdeC,focG,hlyA-alpha,iha,iroB,iroC,iroD,iroE,iroN,iss,iucA,iucB,iucC,iucD,iutA,mchB,mchF,papA,papC,papF,papG-III,pic,sat,vactox,ybtP,ybtQ	emrE	ymgB
RV252	20	12	commensal				RV252	cvaC,espX1,fdeC,iroB,iroC,iroD,iroE,iroN,iss,iucA,iucB,iucC,iucD,iutA,lpfA,mchF,sigA,tsh,ybtP,ybtQ	emrE
RV254	14	10	commensal				RV254	espX1,fdeC,iha,iss,iucA,iucB,iucC,iucD,iutA,papA,sat,senB,ybtP,ybtQ	emrE,qacEdelta1	ymgB	merC,merP,merR,merT
RV255	16	10	commensal				RV255	fdeC,focG,iroB,iroC,iroD,iroE,iroN,iss,mchB,mchF,pic,sfaF,sslE,vactox,ybtP,ybtQ	emrE	ymgB
RV256	14	10	commensal				RV256	afaC,fdeC,iha,iucA,iucB,iucC,iucD,iutA,nfaE,papA,sat,vactox,ybtP,ybtQ	emrE	ymgB
RV257	9	8	commensal				RV257	air,eilA,espX1,fdeC,iss,lpfA,senB,ybtP,ybtQ		ymgB	arsD
RV258	19	12	commensal				RV258	air,eilA,espX1,fdeC,iha,iss,iucA,iucB,iucC,iucD,iutA,lpfA,papC,papF,papG-II,papH,sat,ybtP,ybtQ	emrE	ymgB	arsD
RV259	5	3	commensal				RV259	fdeC,iroD,iroE,ybtP,ybtQ	emrE	ymgB	arsA,arsD,arsR,merC,merP,merR,merT	hdeD-GI,hsp20,kefB-GI,psi-GI,shsP,trxLHR,yfdX1,yfdX2
RV260	23	12	commensal				RV260	cnf1,fdeC,focG,iha,iroB,iroC,iroD,iroE,iroN,iucA,iucB,iucC,iucD,iutA,mchB,mchF,papC,papE,papG-II,sat,sfaF,ybtP,ybtQ		ymgB
RV261	21	13	commensal				RV261	air,cvaC,eilA,espX1,fdeC,iroB,iroC,iroD,iroE,iroN,iss,iucA,iucB,iucC,iucD,iutA,lpfA,mchF,tsh,ybtP,ybtQ	emrE	ymgB	arsD
RV264	15	10	commensal				RV264	astA,cnf1,fdeC,hlyA-alpha,iss,papC,papF,papG-III,papH,senB,sfaF,sfaS,sslE,ybtP,ybtQ	emrE,qacEdelta1	ymgB	merR
RV265	25	16	commensal				RV265	capU,fdeC,focG,iha,iroB,iroC,iroD,iroE,iroN,iss,iucA,iucB,iucC,iucD,iutA,mchB,mchF,papA,pic,sat,senB,sfaF,vactox,ybtP,ybtQ	emrE	ymgB
RV266	12	7	commensal				RV266	fdeC,ibeA,iroB,iroC,iroD,iroE,iroN,iss,sslE,vactox,ybtP,ybtQ	emrE	ymgB
RV267	15	9	commensal				RV267	capU,espX1,iroD,iroE,iss,iucA,iucB,iucC,iucD,iutA,mchB,mchF,sigA,ybtP,ybtQ		ymgB
RV269	6	5	commensal				RV269	fdeC,iha,papA,senB,ybtP,ybtQ	emrE,qacEdelta1	ymgB	merC,merP,merR,merT
RV272	15	11	commensal				RV272	afaC,fdeC,iha,iucA,iucB,iucC,iucD,iutA,nfaE,papA,sat,senB,vactox,ybtP,ybtQ	emrE	ymgB
RV273	12	7	commensal				RV273	fdeC,ibeA,iroB,iroC,iroD,iroE,iroN,iss,sslE,vactox,ybtP,ybtQ	emrE	ymgB
RV274	20	14	commensal				RV274	cdtB,cvaC,fdeC,ibeA,iroB,iroC,iss,iucA,iucB,iucC,iucD,iutA,mchF,sfaF,sfaS,sslE,tsh,vactox,ybtP,ybtQ	emrE	ymgB
RV277	18	12	commensal				RV277	cnf1,fdeC,focG,hlyA-alpha,ireA,iroB,iroC,iroD,iroE,iroN,iss,mchB,mchF,pic,sslE,vactox,ybtP,ybtQ	emrE	ymgB
RV279	12	7	commensal				RV279	eae,espA,espB,espX1,fdeC,lpfA,nleA,nleB,nleB2,nleC,sepA,tir		ymgB
RV280	10	6	commensal				RV280	eilA,espX1,fdeC,iroB,iroC,iroD,iroE,iroN,iss,lpfA		ymgB	arsD
RV281	3	3	commensal				RV281	espX1,fdeC,lpfA	emrE	ymgB
RV282	7	6	commensal				RV282	fdeC,ibeA,iss,sslE,vactox,ybtP,ybtQ	emrE	ymgB
RV283	15	11	commensal				RV283	capU,espX1,fdeC,iha,iucA,iucB,iucC,iucD,iutA,lpfA,papA,sat,senB,ybtP,ybtQ		ymgB
RV286	13	8	commensal				RV286	fdeC,ireA,iss,papA,papC,papE,papF,papG-II,senB,sslE,vactox,ybtP,ybtQ	emrE	ymgB
536	18	9	commensal				536	fdeC,hlyA-alpha,iroB,iroC,iroD,iroE,iroN,iss,mchF,papC,papF,papG-III,papH,sfaF,sfaS,vactox,ybtP,ybtQ	emrE	ymgB
CFT073	29	16	commensal				CFT073	fdeC,focG,hlyA-alpha,iha,ireA,iroB,iroC,iroD,iroE,iroN,iss,iucA,iucB,iucC,iucD,iutA,mchB,mchF,papC,papE,papF,papG-II,papH,pic,sat,sfaF,vactox,ybtP,ybtQ	emrE	ymgB
ED1a	13	9	commensal				ED1a	capU,iha,ireA,iucA,iucB,iucC,iucD,iutA,lpfA,sigA,sslE,ybtP,ybtQ	emrE	ymgB
IAI1	4	4	commensal				IAI1	espX1,fdeC,iss,lpfA		ymgB
IAI39	19	11	commensal				IAI39	capU,eilA,espX1,fdeC,iss,iucA,iucB,iucC,iucD,iutA,lpfA,papA,papC,papF,papG-II,papH,sat,ybtP,ybtQ		ymgB
K-12_substr._MG1655	0	0	commensal				K-12_substr._MG1655		emrE	ymgB
UMN026	20	13	commensal				UMN026	air,eilA,espX1,fdeC,iha,iss,iucA,iucB,iucC,iucD,iutA,lpfA,papC,papF,papG-II,papH,sat,senB,ybtP,ybtQ	qacEdelta1	ymgB	arsD
UTI89	22	12	commensal				UTI89	cnf1,fdeC,hlyA-alpha,ibeA,iroB,iroC,iroD,iroE,iroN,iss,papA,papC,papF,papG-III,papH,senB,sfaF,sfaS,sslE,vactox,ybtP,ybtQ	emrE
H1-001-0001-M-L	12	10	BSI
H1-001-0002-H-K	12	8	BSI
H1-001-0003-S-J	3	3	BSI
H1-001-0004-T-P	12	8	BSI
H1-001-0005-R-G	19	11	BSI
H1-001-0006-M-A	20	12	BSI
H1-001-0007-H-B	24	15	BSI
H1-001-0008-K-S	11	10	BSI
H1-001-0009-M-P	19	11	BSI
H1-001-0010-R-N	22	12	BSI
H1-001-0011-M-Y	17	10	BSI
H1-001-0012-K-B	16	9	BSI
H1-001-0013-L-J	22	12	BSI
H1-001-0014-F-H	24	12	BSI
H1-001-0015-A-R	19	11	BSI
H1-001-0016-D-R	15	11	BSI
H1-001-0017-D-M	10	8	BSI
H1-001-0018-G-O	4	4	BSI
H1-001-0019-M-A	12	8	BSI
H1-001-0020-M-O	22	12	BSI
H1-001-0021-V-C	8	7	BSI
H1-001-0022-E-J	6	5	BSI
H1-001-0023-M-D	13	8	BSI
H1-001-0024-C-H	15	11	BSI
H1-001-0025-C-R	12	8	BSI
H1-001-0026-C-O	10	9	BSI
H1-001-0027-S-G	22	12	BSI
H1-001-0028-E-M	24	12	BSI
H1-001-0029-V-P	16	9	BSI
H1-001-0030-D-A	3	3	BSI
H1-001-0031-C-M	8	4	BSI
H1-001-0032-B-L	12	8	BSI
H1-001-0033-G-M	24	12	BSI
H1-001-0034-S-M	27	16	BSI
H1-001-0035-H-A	14	9	BSI
H1-001-0036-E-A	16	9	BSI
H1-001-0037-D-J	3	3	BSI
H1-001-0038-C-V	10	8	BSI
H1-001-0039-B-E	14	8	BSI
H1-001-0040-G-N	16	8	BSI
H1-001-0041-D-F	0	0	BSI
H1-001-0042-N-E	22	14	BSI
H1-001-0043-L-G	10	6	BSI
H1-001-0044-P-M	2	2	BSI
H1-001-0045-L-T	7	6	BSI
H1-001-0046-S-T	10	7	BSI
H1-001-0047-R-C	24	13	BSI
H1-001-0048-F-M	32	18	BSI
H1-001-0049-M-M	13	8	BSI
H1-001-0050-M-T	22	12	BSI
H1-001-0051-L-F	1	1	BSI
H1-001-0052-M-M	19	12	BSI
H1-001-0053-K-E	18	12	BSI
H1-001-0054-A-A	9	8	BSI
H1-001-0055-L-B	5	5	BSI
H1-001-0056-E-J	24	14	BSI
H1-001-0057-V-E	12	8	BSI
H1-001-0058-G-M	10	8	BSI
H1-001-0059-M-F	13	9	BSI
H1-001-0060-C-R	20	13	BSI
H1-001-0061-H-J	20	12	BSI
H1-001-0062-D-H	30	17	BSI
H1-001-0063-G-T	9	8	BSI
H1-001-0064-D-M	21	13	BSI
H1-001-0065-A-D	22	12	BSI
H1-001-0066-P-C	1	1	BSI
H1-001-0067-D-V	2	2	BSI
H1-001-0068-C-C	19	12	BSI
H1-001-0069-L-A	13	8	BSI
H1-001-0070-L-P	18	11	BSI
H1-001-0071-P-L	3	3	BSI
H1-001-0072-N-F	15	10	BSI
H1-001-0073-Z-M	21	11	BSI
H1-001-0074-B-K	2	2	BSI
H1-001-0075-N-A	5	5	BSI
H1-001-0076-M-P	12	8	BSI
H1-001-0077-B-V	19	12	BSI
H1-001-0078-O-P	22	13	BSI
H1-001-0079-V-O	17	10	BSI
H1-001-0080-B-A	9	6	BSI
H1-001-0081-L-J	12	8	BSI
H1-001-0082-P-K	24	12	BSI
H1-001-0083-D-D	21	14	BSI
H1-001-0084-A-S	33	18	BSI
H1-001-0085-F-D	29	15	BSI
H1-001-0086-B-F	14	9	BSI
H1-001-0087-M-C	28	14	BSI
H1-001-0088-K-O	25	16	BSI
H1-001-0089-F-A	27	15	BSI
H1-001-0090-C-J	25	13	BSI
H1-001-0091-R-G	2	2	BSI
H1-001-0092-L-F	9	5	BSI
H1-001-0093-R-A	3	3	BSI
H1-001-0094-C-D	15	11	BSI
H1-001-0095-N-K	26	13	BSI
H1-001-0096-B-O	19	11	BSI
H1-001-0097-B-F	22	12	BSI
H1-001-0098-B-K	21	11	BSI
H1-001-0099-L-B	14	10	BSI
H1-001-0100-H-O	27	15	BSI
H1-001-0101-D-A	24	12	BSI
H1-001-0102-V-J	17	9	BSI
H1-001-0103-G-B	8	7	BSI
H1-001-0104-J-J	22	14	BSI
H1-001-0105-C-P	10	7	BSI
H1-001-0106-C-J	5	5	BSI
H1-001-0107-L-E	14	9	BSI
H1-001-0108-S-J	19	11	BSI
H1-001-0109-S-B	8	8	BSI
H1-001-0110-D-F	20	13	BSI
H1-001-0111-B-J	24	16	BSI
H1-001-0112-D-M	15	11	BSI
H1-001-0113-J-D	14	10	BSI
H1-001-0114-R-S	7	6	BSI
H1-001-0115-L-J	8	7	BSI
H1-001-0116-H-M	13	9	BSI
H1-001-0117-D-M	9	8	BSI
H1-001-0118-F-M	29	17	BSI
H1-001-0119-F-Z	18	10	BSI
H1-001-0120-M-A	1	1	BSI
H1-001-0121-Q-J	4	4	BSI
H1-001-0122-S-J	31	16	BSI
H1-001-0123-M-L	11	8	BSI
H1-001-0124-C-A	14	7	BSI
H1-001-0125-B-M	4	4	BSI
H1-001-0126-S-B	22	13	BSI
H1-001-0127-P-J	3	3	BSI
H1-001-0128-B-A	2	1	BSI
H1-001-0129-R-J	1	1	BSI
H1-001-0130-N-D	9	7	BSI
H1-001-0131-C-A	15	9	BSI
H1-001-0132-J-F	20	13	BSI
H1-001-0133-V-M	9	8	BSI
H1-001-0134-C-D	9	8	BSI
H1-001-0135-L-E	23	11	BSI
H1-001-0136-C-S	18	13	BSI
H1-001-0137-D-L	9	8	BSI
H1-001-0138-N-F	23	12	BSI
H1-001-0139-M-B	18	10	BSI
H1-001-0140-M-O	29	15	BSI
H1-001-0141-G-Y	17	10	BSI
H1-001-0142-L-C	26	14	BSI
H1-001-0143-B-M	20	12	BSI
H1-001-0145-J-P	18	9	BSI
H1-001-0146-V-D	16	9	BSI
H1-001-0147-D-A	4	3	BSI
H1-001-0148-Y-J	22	12	BSI
H1-001-0149-B-A	11	7	BSI
H1-001-0150-D-P	8	7	BSI
H1-001-0151-L-P	17	10	BSI
H1-001-0152-D-D	18	11	BSI
H1-001-0153-G-B	19	11	BSI
H1-001-0154-T-K	18	9	BSI
H1-001-0155-M-I	28	16	BSI
H1-001-0156-V-R	20	12	BSI
H1-001-0157-P-A	21	13	BSI
H1-002-0001-M-C	16	9	BSI
H1-002-0002-B-M	28	15	BSI
H1-002-0003-L-L	20	13	BSI
H1-002-0004-T-A	17	10	BSI
H1-002-0005-B-J	13	8	BSI
H1-002-0006-F-J	19	12	BSI
H1-002-0007-M-M	4	4	BSI
H1-002-0008-D-F	25	13	BSI
H1-002-0009-P-A	19	12	BSI
H1-002-0010-M-M	22	12	BSI
H1-002-0011-M-G	21	12	BSI
H1-002-0012-T-C	19	12	BSI
H1-002-0013-G-S	20	13	BSI
H1-002-0014-K-M	14	10	BSI
H1-002-0015-B-R	17	10	BSI
H1-002-0016-H-R	12	8	BSI
H1-002-0017-S-I	14	10	BSI
H1-002-0018-N-A	3	3	BSI
H1-002-0019-P-P	19	12	BSI
H1-002-0020-C-L	12	8	BSI
H1-002-0021-O-L	20	13	BSI
H1-002-0022-N-F	19	13	BSI
H1-002-0023-C-A	13	10	BSI
H1-002-0024-V-G	20	11	BSI
H1-002-0025-C-P	21	14	BSI
H1-002-0026-M-N	18	10	BSI
H1-002-0027-A-K	18	10	BSI
H1-002-0028-B-G	15	11	BSI
H1-002-0029-A-E	12	9	BSI
H1-002-0030-T-Y	14	8	BSI
H1-002-0031-C-S	22	12	BSI
H1-002-0032-S-C	14	10	BSI
H1-002-0033-S-R	30	17	BSI
H1-002-0034-C-Z	26	13	BSI
H1-002-0035-L-C	16	10	BSI
H1-002-0036-S-N	18	10	BSI
H1-002-0037-M-F	24	12	BSI
H1-002-0038-D-O	1	1	BSI
H1-002-0039-R-E	16	8	BSI
H1-002-0040-D-F	17	10	BSI
H1-002-0041-E-M	14	10	BSI
H1-002-0042-T-M	15	11	BSI
H1-002-0043-S-L	13	9	BSI
H1-002-0044-L-P	15	9	BSI
H1-002-0045-V-M	22	14	BSI
H1-002-0046-C-E	14	10	BSI
H1-002-0047-P-M	19	11	BSI
H1-002-0048-T-C	19	13	BSI
H1-002-0049-D-R	17	10	BSI
H1-002-0050-L-G	10	6	BSI
H1-002-0051-D-S	18	11	BSI
H1-002-0052-P-C	21	12	BSI
H1-002-0053-D-K	12	8	BSI
H1-002-0054-V-A	15	11	BSI
H1-002-0055-L-M	27	15	BSI
H1-002-0056-B-L	21	14	BSI
H1-002-0057-F-J	1	1	BSI
H1-002-0058-H-G	22	12	BSI
H1-002-0059-D-J	6	6	BSI
H1-002-0060-C-T	18	10	BSI
H1-002-0061-D-Z	33	18	BSI
H1-002-0062-F-N	19	11	BSI
H1-002-0063-C-M	18	10	BSI
H1-002-0064-E-M	9	7	BSI
H1-002-0065-O-P	20	10	BSI
H1-002-0066-F-K	9	8	BSI
H1-002-0067-L-Z	21	12	BSI
H1-002-0068-R-E	12	7	BSI
H1-002-0069-V-G	3	3	BSI
H1-002-0070-M-J	17	10	BSI
H1-002-0071-M-C	34	19	BSI
H1-002-0072-L-P	18	10	BSI
H1-002-0073-C-C	24	12	BSI
H1-002-0074-R-S	17	9	BSI
H1-002-0075-S-Y	31	17	BSI
H1-002-0076-C-S	20	12	BSI
H1-002-0077-B-G	15	11	BSI
H1-002-0078-L-J	26	14	BSI
H1-003-0001-F-L	23	14	BSI
H1-003-0002-N-D	13	9	BSI
H1-003-0003-A-N	18	10	BSI
H1-003-0004-V-F	8	4	BSI
H1-003-0005-M-C	19	12	BSI
H1-003-0006-O-H	18	13	BSI
H1-003-0007-V-V	6	6	BSI
H1-003-0008-A-C	23	13	BSI
H1-003-0009-G-T	13	9	BSI
H1-003-0010-G-J	19	11	BSI
H1-003-0011-C-R	13	9	BSI
H1-003-0012-P-A	18	10	BSI
H1-003-0013-F-G	22	12	BSI
H1-003-0014-B-N	18	11	BSI
H1-003-0015-M-G	18	10	BSI
H1-003-0016-A-A	12	8	BSI
H1-003-0017-T-S	2	2	BSI
H1-003-0018-G-T	4	4	BSI
H1-003-0019-B-M	7	6	BSI
H1-003-0020-T-P	19	13	BSI
H1-003-0021-B-C	12	7	BSI
H1-003-0022-D-M	20	12	BSI
H1-003-0023-D-G	18	11	BSI
H1-003-0024-A-P	12	8	BSI
H1-003-0025-B-A	27	15	BSI
H1-003-0026-R-A	14	9	BSI
H1-003-0027-L-P	8	7	BSI
H1-003-0028-B-I	19	12	BSI
H1-003-0029-P-C	12	8	BSI
H1-003-0030-D-F	20	12	BSI
H1-003-0032-M-L	17	10	BSI
H1-003-0033-A-J	17	10	BSI
H1-003-0034-G-T	3	3	BSI
H1-003-0035-D-E	14	9	BSI
H1-003-0036-P-A	11	6	BSI
H1-003-0037-B-J	10	9	BSI
H1-003-0038-E-A	12	7	BSI
H1-003-0039-D-O	19	11	BSI
H1-003-0040-A-H	16	12	BSI
H1-003-0041-L-G	24	15	BSI
H1-003-0042-K-J	13	9	BSI
H1-003-0043-G-D	7	6	BSI
H1-003-0044-B-J	19	11	BSI
H1-003-0045-B-K	27	15	BSI
H1-003-0046-S-C	20	13	BSI
H1-003-0047-P-C	19	10	BSI
H1-003-0048-D-P	9	6	BSI
H1-003-0049-H-A	23	12	BSI
H1-003-0050-R-P	2	2	BSI
H1-003-0051-D-J	20	12	BSI
H1-003-0052-K-I	16	10	BSI
H1-003-0053-M-P	21	12	BSI
H1-003-0054-P-P	25	15	BSI
H1-003-0055-S-J	18	12	BSI
H1-003-0056-S-G	16	9	BSI
H1-003-0057-E-J	19	11	BSI
H1-003-0058-P-M	18	10	BSI
H1-003-0059-B-D	13	9	BSI
H1-003-0060-L-P	9	8	BSI
H1-003-0061-B-S	22	13	BSI
H1-003-0062-S-A	19	11	BSI
H1-003-0063-C-D	15	10	BSI
H1-003-0064-F-B	12	8	BSI
H1-003-0065-B-J	6	6	BSI
H1-003-0066-D-R	17	10	BSI
H1-003-0067-G-L	5	5	BSI
H1-003-0068-D-P	12	8	BSI
H1-003-0069-M-R	18	9	BSI
H1-003-0070-P-A	24	12	BSI
H1-003-0071-C-J	18	10	BSI
H1-003-0072-K-A	9	8	BSI
H1-003-0073-B-R	15	11	BSI
H1-003-0074-F-B	27	15	BSI
H1-003-0075-G-C	17	11	BSI
H1-003-0076-A-L	4	4	BSI
H1-003-0077-P-R	15	11	BSI
H1-003-0078-L-J	24	15	BSI
H1-003-0079-G-R	18	11	BSI
H1-003-0080-M-J	19	13	BSI
H1-003-0081-L-V	24	14	BSI
H1-003-0082-B-D	20	13	BSI
H1-003-0083-B-J	18	11	BSI
H1-003-0084-P-F	13	9	BSI
H1-003-0085-C-J	25	15	BSI
H1-003-0086-C-F	3	3	BSI
H1-003-0087-P-A	25	16	BSI
H1-003-0088-B-J	15	9	BSI
H1-003-0089-N-A	24	12	BSI
H1-003-0090-V-J	22	12	BSI
H1-003-0091-B-Y	11	7	BSI
H1-003-0092-M-M	22	12	BSI
H1-003-0093-S-I	20	12	BSI
H1-003-0094-P-G	20	12	BSI
H1-003-0095-L-C	21	12	BSI
H1-003-0096-Y-E	18	10	BSI
H1-003-0097-L-A	3	3	BSI
H1-003-0098-J-H	17	9	BSI
H1-003-0099-G-R	4	4	BSI
H1-003-0100-P-J	24	14	BSI
H1-003-0101-A-M	21	11	BSI
H1-003-0102-N-F	13	8	BSI
H1-003-0103-H-T	20	13	BSI
H1-003-0104-D-J	14	8	BSI
H1-003-0105-C-R	22	12	BSI
H1-003-0106-F-F	18	11	BSI
H1-003-0107-C-T	20	13	BSI
H1-003-0108-G-P	18	11	BSI
H1-003-0109-M-D	31	14	BSI
H1-003-0110-L-T	21	13	BSI
H1-003-0111-F-S	9	4	BSI
H1-003-0112-M-M	22	12	BSI
H1-003-0113-M-D	6	6	BSI
H1-003-0114-T-R	22	12	BSI
H1-003-0115-L-R	22	12	BSI
H1-003-0116-V-R	11	6	BSI
H1-003-0117-S-L	18	13	BSI
H1-003-0118-G-E	12	8	BSI
H1-003-0119-G-R	17	10	BSI
H1-003-0120-P-R	16	9	BSI
H1-003-0121-E-F	19	11	BSI
H1-003-0122-K-R	17	10	BSI
H1-003-0123-M-R	27	15	BSI
H1-004-0001-B-J	17	10	BSI
H1-004-0002-M-C	13	9	BSI
H1-004-0003-G-R	5	4	BSI
H1-004-0004-L-A	20	13	BSI
H1-004-0005-J-I	19	10	BSI
H1-004-0006-D-E	20	10	BSI
H1-004-0007-O-M	11	8	BSI
H1-004-0008-M-Y	12	8	BSI
H1-004-0009-M-M	22	11	BSI
H1-004-0010-C-O	12	8	BSI
H1-004-0011-S-K	32	17	BSI
H1-004-0012-M-Z	4	4	BSI
H1-004-0013-A-M	19	12	BSI
H1-004-0014-D-M	2	2	BSI
H1-004-0015-N-A	5	5	BSI
H1-004-0016-L-R	23	14	BSI
H1-004-0017-B-M	16	9	BSI
H1-004-0018-V-M	24	12	BSI
H1-004-0019-M-J	24	15	BSI
H1-004-0020-M-A	5	5	BSI
H1-004-0021-W-I	18	10	BSI
H1-004-0022-M-L	16	9	BSI
H1-004-0023-R-J	18	14	BSI
H1-004-0024-M-R	14	8	BSI
H1-004-0025-T-J	14	10	BSI
H1-004-0026-E-A	21	13	BSI
H1-004-0027-B-P	18	10	BSI
H1-004-0028-B-J	15	11	BSI
H1-004-0029-D-M	19	12	BSI
H1-004-0030-A-D	12	7	BSI
H1-004-0031-M-D	15	10	BSI
H1-004-0032-M-R	27	14	BSI
H1-004-0033-B-M	12	7	BSI
H1-004-0034-B-S	22	14	BSI
H1-004-0035-L-Y	26	14	BSI
H1-004-0036-R-B	29	17	BSI
H1-004-0037-C-M	17	10	BSI
H1-004-0038-D-S	21	13	BSI
H1-004-0039-M-M	24	12	BSI
H1-004-0040-M-P	3	3	BSI
H1-004-0041-C-C	18	10	BSI
H1-004-0042-F-R	14	10	BSI
H1-004-0043-G-R	10	6	BSI
H1-004-0044-A-F	12	7	BSI
H1-004-0045-D-N	19	12	BSI
H1-005-0001-B-P	21	11	BSI
H1-005-0002-P-M	12	8	BSI
H1-005-0003-L-R	5	4	BSI
H1-005-0004-K-C	29	16	BSI
H1-005-0007-B-J	8	5	BSI
H1-005-0008-B-B	20	13	BSI
H1-005-0009-D-X	18	10	BSI
H1-005-0010-B-P	15	11	BSI
H1-005-0011-B-M	17	10	BSI
H1-005-0012-L-M	18	10	BSI
H1-005-0013-L-D	31	16	BSI
H1-005-0014-M-A	22	13	BSI
H1-005-0015-A-D	11	7	BSI
H1-005-0016-A-H	4	4	BSI
H1-005-0017-S-M	15	8	BSI
H1-005-0020-C-M	13	8	BSI
H1-005-0022-B-A	33	18	BSI
H1-005-0023-G-E	32	18	BSI
H1-005-0024-E-M	29	16	BSI
H1-005-0025-R-L	3	3	BSI
H1-005-0027-E-M	15	11	BSI
H1-005-0028-K-P	16	10	BSI
H1-005-0029-M-I	12	8	BSI
H1-005-0030-E-I	20	13	BSI
H1-005-0031-M-R	18	12	BSI
H1-005-0032-C-D	15	11	BSI
H1-005-0033-F-F	16	10	BSI
H1-005-0034-P-M	17	11	BSI
H1-005-0035-M-M	27	14	BSI
H1-005-0036-K-J	13	8	BSI
H1-005-0037-P-G	23	14	BSI
H1-005-0038-A-J	14	8	BSI
H1-005-0039-V-F	15	11	BSI
H1-005-0040-M-A	7	6	BSI
H1-005-0041-M-P	27	15	BSI
H1-005-0042-D-T	30	17	BSI
H1-005-0043-B-O	28	15	BSI
H1-005-0044-R-A	22	10	BSI
H1-005-0045-G-C	6	4	BSI
H1-005-0046-E-M	3	3	BSI
H1-005-0047-S-F	5	4	BSI
H1-005-0048-I-T	9	8	BSI
H1-005-0049-L-J	26	14	BSI
H1-005-0050-D-A	18	10	BSI
H1-005-0051-H-M	24	13	BSI
H1-005-0052-B-J	14	10	BSI
H1-005-0053-L-F	20	13	BSI
H1-005-0054-C-P	14	10	BSI
H1-005-0055-B-R	6	5	BSI
H1-005-0056-W-P	12	8	BSI
H1-005-0057-S-L	18	11	BSI
H1-005-0058-M-A	22	12	BSI
H1-005-0059-C-M	3	3	BSI
H1-005-0060-I-L	4	4	BSI
H1-005-0061-L-J	29	16	BSI
H1-005-0062-N-S	3	3	BSI
H1-005-0063-P-L	28	16	BSI
H1-005-0064-A-O	5	5	BSI
H1-005-0065-L-P	19	12	BSI
H1-005-0066-W-C	9	8	BSI
H1-005-0067-A-O	13	9	BSI
H1-005-0068-D-C	24	14	BSI
H1-005-0069-B-M	21	11	BSI
H1-006-0001-M-F	31	16	BSI
H1-006-0002-F-L	25	13	BSI
H1-006-0003-S-L	17	9	BSI
H1-006-0004-F-M	20	12	BSI
H1-006-0005-A-H	18	11	BSI
H1-006-0006-C-A	31	17	BSI
H1-006-0007-D-C	20	13	BSI
H1-006-0008-K-G	31	17	BSI
H1-006-0009-P-C	22	12	BSI
H1-006-0010-A-H	20	13	BSI
H1-006-0011-L-G	13	9	BSI
H1-006-0012-T-R	13	9	BSI
H1-006-0013-N-E	18	10	BSI
H1-006-0014-H-P	21	10	BSI
H1-006-0015-M-S	24	12	BSI
H1-006-0016-D-L	22	13	BSI
H1-006-0017-B-Y	21	11	BSI
H1-006-0018-G-M	4	4	BSI
H1-006-0019-C-M	20	10	BSI
H1-006-0020-C-M	28	15	BSI
H1-006-0021-S-B	20	11	BSI
H1-006-0022-L-R	13	7	BSI
H1-006-0023-B-E	24	13	BSI
H1-006-0024-B-L	20	11	BSI
H1-006-0025-K-A	13	9	BSI
H1-006-0026-L-L	25	13	BSI
H1-006-0027-H-J	22	15	BSI
H1-006-0028-D-J	29	17	BSI
H1-006-0029-A-Y	17	10	BSI
H1-006-0030-J-R	14	8	BSI
H1-006-0031-R-H	6	5	BSI
H1-006-0032-V-J	20	13	BSI
H1-006-0033-P-A	30	18	BSI
H1-006-0034-T-Z	30	15	BSI
H1-006-0035-L-J	30	15	BSI
H1-006-0036-K-N	9	8	BSI
H1-007-0001-L-D	15	8	BSI
H1-007-0002-S-S	30	15	BSI
H1-007-0003-S-K	18	12	BSI
H1-007-0004-G-N	16	12	BSI
H1-007-0005-S-V	14	10	BSI
H1-007-0006-B-R	17	11	BSI
H1-007-0007-D-J	15	11	BSI
H1-007-0008-D-A	27	15	BSI
H1-007-0009-T-R	12	7	BSI
H1-007-0010-M-S	14	10	BSI
H1-007-0011-C-M	15	11	BSI
H1-007-0012-A-V	19	10	BSI
H1-007-0013-G-S	4	4	BSI
H1-007-0014-D-E	18	10	BSI
H1-007-0015-D-G	23	14	BSI
H1-007-0016-Z-M	12	11	BSI
H1-007-0017-T-K	24	15	BSI
H1-007-0018-T-J	27	15	BSI
H1-007-0019-F-N	18	10	BSI
H1-007-0020-B-D	24	12	BSI
H1-007-0021-C-G	29	17	BSI
H1-007-0022-M-F	4	4	BSI
H1-007-0023-P-A	24	15	BSI
H1-007-0024-R-O	24	12	BSI
H1-007-0025-A-R	5	4	BSI
H1-007-0026-H-D	1	1	BSI
H1-007-0027-K-T	18	11	BSI
H1-007-0028-C-T	27	15	BSI
H1-007-0029-B-L	21	12	BSI
H1-007-0030-R-J	7	6	BSI
H1-007-0031-G-I	18	10	BSI
H1-007-0032-B-M	21	13	BSI
H1-007-0033-F-S	2	2	BSI
H1-007-0034-F-P	17	10	BSI
H1-007-0035-S-G	20	12	BSI
H1-007-0036-L-A	31	17	BSI
H1-007-0037-H-D	18	11	BSI
H1-007-0038-P-M	14	10	BSI
H1-007-0039-H-A	24	13	BSI
H1-007-0040-B-Y	11	7	BSI
H1-007-0041-L-M	27	15	BSI
H1-007-0042-M-F	12	7	BSI
H1-007-0043-A-J	27	15	BSI
H1-007-0044-L-B	21	13	BSI
H1-007-0045-R-M	1	1	BSI
R1B1H15	4	3	BSI
R1B1A1	19	10	BSI
R1B1C1	19	11	BSI
R1B1D1	12	8	BSI
R1B1F1	24	12	BSI
R1B1H1	23	14	BSI
R1B1J1	26	14	BSI
R1B1B2	23	13	BSI
R1B1D2	14	10	BSI
R1B1F2	26	14	BSI
R1B1H2	12	8	BSI
R1B1J2	31	17	BSI
R1B1A3	20	12	BSI
R1B1C3	19	10	BSI
R1B1E3	23	13	BSI
R1B1G3	26	13	BSI
R1B1I3	4	4	BSI
R1B1J3	8	7	BSI
R1B1B4	28	16	BSI
R1B1D4	29	14	BSI
R1B1F4	24	12	BSI
R1B1G4	22	12	BSI
R1B1J4	20	11	BSI
R1B1A5	13	9	BSI
R1B1B5	15	11	BSI
R1B1C5	12	8	BSI
R1B1E5	12	7	BSI
R1B1G5	26	14	BSI
R1B1I5	18	10	BSI
R1B1A6	19	10	BSI
R1B1B6	18	10	BSI
R1B1C6	2	2	BSI
R1B1D6	16	11	BSI
R1B1F6	31	17	BSI
R1B1G6	33	18	BSI
R1B1H6	24	12	BSI
R1B1I6	27	14	BSI
R1B1J6	24	14	BSI
R1B1A7	24	15	BSI
R1B1B7	6	5	BSI
R1B1C7	24	12	BSI
R1B1D7	27	15	BSI
R1B1E7	10	8	BSI
R1B1G7	31	17	BSI
R1B1H7	17	11	BSI
R1B1J7	24	14	BSI
R1B1B8	22	13	BSI
R1B1C8	20	13	BSI
R1B1E8	24	14	BSI
R1B1F8	19	11	BSI
R1B1H8	24	12	BSI
R1B1I8	24	12	BSI
R1B1A9	20	12	BSI
R1B1B9	5	4	BSI
R1B1C9	13	9	BSI
R1B1A11	18	10	BSI
R1B1E9	16	12	BSI
R1B1F9	18	11	BSI
R1B1G9	14	9	BSI
R1B1H9	22	14	BSI
R1B1I9	19	11	BSI
R1B1B10	25	13	BSI
R1B1C10	8	4	BSI
R1B1D10	14	10	BSI
R1B1F10	19	10	BSI
R1B1G10	24	12	BSI
R1B1H10	22	11	BSI
R1B1I10	20	13	BSI
R1B1B11	29	18	BSI
R1B1D11	20	13	BSI
R1B1E11	20	13	BSI
R1B1G11	2	2	BSI
R1B1H11	23	11	BSI
R1B1J11	29	17	BSI
R1B1B12	23	11	BSI
R1B1D12	15	11	BSI
R1B1E12	11	7	BSI
R1B1G12	21	13	BSI
R1B1H12	13	9	BSI
R1B1I12	24	12	BSI
R1B1A13	25	15	BSI
R1B1C13	20	13	BSI
R1B1E13	20	12	BSI
R1B1F13	21	12	BSI
R1B1H13	27	15	BSI
R1B1J13	24	12	BSI
R1B1B14	24	14	BSI
R1B1D14	5	5	BSI
R1B1E14	15	9	BSI
R1B1I14	25	13	BSI
R1B1A15	24	15	BSI
R1B1C15	15	11	BSI
R1B1E15	24	12	BSI
R1B1G15	11	8	BSI
R1B1I15	16	12	BSI
R1B2A1	13	9	BSI
R1B2E1	7	6	BSI
R1B2G1	18	10	BSI
R1B2H1	24	12	BSI
R1B2J1	14	10	BSI
R1B2B2	13	9	BSI
R1B2E2	24	13	BSI
R1B2G2	3	3	BSI
R1B2I2	13	9	BSI
R1B2B3	24	12	BSI
R1B2E3	19	9	BSI
R1B2G3	28	15	BSI
R1B2I3	12	8	BSI
R1B2A4	24	12	BSI
R1B2G11	14	9	BSI
R1B2G4	8	5	BSI
R1B2A5	30	17	BSI
R1B2C5	3	3	BSI
R1B2G5	28	15	BSI
R1B2H5	4	4	BSI
R1B2J5	22	13	BSI
R1B2A6	21	13	BSI
R1B2B6	19	11	BSI
R1B2D6	14	9	BSI
R1B2F6	6	6	BSI
R1B2H6	8	5	BSI
R1B2C7	14	8	BSI
R1B2F7	18	11	BSI
R1B2H7	11	7	BSI
R1B2A8	21	12	BSI
R1B2E8	20	12	BSI
R1B2H8	18	13	BSI
R1B2A9	21	13	BSI
R1B2D9	16	9	BSI
R1B2H9	2	2	BSI
R1B2J9	18	13	BSI
R1B2C10	2	2	BSI
R1B2F10	22	12	BSI
R1B2I10	21	11	BSI
R1B2A11	6	5	BSI
R1B2C11	24	12	BSI
R1B2B14	24	12	BSI
R1B3A1	33	18	BSI
R1B3C1	20	11	BSI
R1B3D1	17	9	BSI
R1B3G1	8	7	BSI
R1B3I1	4	4	BSI
R1B3B2	2	2	BSI
R1B3D2	26	14	BSI
R1B3F2	9	5	BSI
R1B3G2	30	17	BSI
R1B3I2	24	12	BSI
R1B3A3	20	13	BSI
R1B3B3	7	6	BSI
R1B3C3	6	6	BSI
R1B3E3	4	4	BSI
R1B3F3	2	2	BSI
R1B3G3	2	2	BSI
R1B3H3	18	11	BSI
R1B3I3	16	10	BSI
R1B3A4	13	9	BSI
R1B3D4	24	12	BSI
R1B3E4	16	9	BSI
R1B3H4	18	10	BSI
R1B3I5	2	2	BSI
R1B3J4	24	13	BSI
R1B3A5	23	11	BSI
R1B3C5	20	11	BSI
R1B3D5	28	15	BSI
R1B3A6	19	11	BSI
R1B3E5	16	9	BSI
R1B3F5	24	12	BSI
R1B3G5	24	12	BSI
R1B3H5	2	2	BSI
R1B4C1	30	16	BSI
R1B4E1	18	12	BSI
R1B4G1	25	14	BSI
R1B4F3	24	12	BSI
R1B5C1	20	13	BSI
R1B5I1	18	11	BSI
R1B5A12	18	12	BSI
R1B5D2	24	12	BSI
R1B5F2	27	15	BSI
R1B5H2	26	14	BSI
R1B5J2	2	2	BSI
R1B5B3	30	16	BSI
R1B5C3	25	13	BSI
R1B5E3	16	12	BSI
R1B5F3	23	13	BSI
R1B5G3	20	13	BSI
R1B5I3	2	2	BSI
R1B5J3	24	12	BSI
R1B5D4	13	8	BSI
R1B5A13	6	5	BSI
R1B5C13	18	10	BSI
R1B5E13	19	11	BSI
R1B5G13	25	14	BSI
R1B5F12	16	12	BSI
R1B5I4	24	13	BSI
R1B5A5	21	13	BSI
R1B5C5	5	5	BSI
R1B5D5	31	17	BSI
R1B5F5	10	6	BSI
R1B5I5	19	10	BSI
R1B5A6	10	7	BSI
R1B5B6	12	8	BSI
R1B5C6	27	15	BSI
R1B5G6	25	14	BSI
R1B5I6	30	16	BSI
R1B5E7	27	14	BSI
R1B5G7	17	13	BSI
R1B5J7	26	14	BSI
R1B5B8	24	12	BSI
R1B5D8	25	13	BSI
R1B5F8	32	19	BSI
R1B5H8	24	12	BSI
R1B5A9	17	9	BSI
R1B5B9	8	4	BSI
R1B5F9	2	2	BSI
R1B5G9	26	13	BSI
R1B5H9	4	4	BSI
R1B5D10	19	15	BSI
R1B5F10	2	2	BSI
R1B5J10	7	3	BSI
R1B5A11	24	12	BSI
R1B5C11	29	17	BSI
R1B5E11	17	13	BSI
R1B5F11	9	5	BSI
R1B5J11	11	7	BSI
R1B6A1	5	4	BSI
R1B6B1	18	10	BSI
R1B6D1	4	3	BSI
R1B6E1	20	12	BSI
R1B6H1	21	13	BSI
R1B6I1	14	8	BSI
R1B6A2	25	16	BSI
R1B6B2	16	9	BSI
R1B6C2	11	6	BSI
R1B6E2	25	13	BSI
R1B6G2	24	12	BSI
R1B6I2	19	12	BSI
R1B6A3	30	15	BSI
R1B6B3	18	11	BSI
R1B6C3	27	15	BSI
R1B6E3	29	17	BSI
R1B6G3	21	12	BSI
R1B6I3	24	12	BSI
R1B6B4	24	12	BSI
R1B6F4	17	9	BSI
R1B6G4	5	5	BSI
R1B6J4	22	12	BSI
R1B6B5	14	10	BSI
R1B6D5	19	11	BSI
R1B6F5	14	9	BSI
R1B6I5	11	7	BSI
R1B6A6	18	11	BSI
R1B6B6	24	12	BSI
R1B6D6	21	13	BSI
R1B6E6	16	9	BSI
R1B6G6	31	17	BSI
R1B6I6	20	13	BSI
R1B6A7	2	2	BSI
R1B6B7	19	10	BSI
R1B6E7	14	8	BSI
R1B6F7	16	9	BSI
R1B6G7	3	3	BSI
R1B6H7	21	12	BSI
R1B6A8	20	10	BSI
R1B6C8	29	16	BSI
R1B6E8	18	12	BSI
R1B6G8	27	15	BSI
R1B6H8	17	11	BSI
R1B6J8	26	13	BSI
R1B6A9	2	2	BSI
R1B6C9	30	17	BSI
R1B6E9	16	12	BSI
R1B6G9	14	9	BSI
R1B6J9	31	17	BSI
R1B6B10	20	12	BSI
R1B6D10	13	7	BSI
R1B6F10	18	11	BSI
R1B6J10	6	5	BSI
R1B6A11	7	4	BSI
R1B6B11	19	11	BSI
R1B6D11	25	15	BSI
R1B6F11	4	3	BSI
R1B6G11	16	8	BSI
R1B6I11	22	12	BSI
R1B6J11	13	9	BSI
R1B6B12	28	16	BSI
R1B6D12	19	11	BSI
R1B6F12	13	8	BSI
R1B6H12	19	12	BSI
R1B6J12	13	9	BSI
R1B6B13	7	7	BSI
R1B6D13	14	9	BSI
R1B6F13	23	14	BSI
R1B6H13	13	8	BSI
R1B6J13	18	12	BSI
R1B6B14	11	7	BSI
R1B6C14	17	9	BSI
R1B6E14	3	3	BSI
R1B6F14	12	9	BSI
R1B6G14	3	3	BSI
R1B6I14	6	6	BSI
R1B6A15	25	14	BSI
R1B6C15	25	14	BSI
R1B6E15	6	6	BSI
R1B6H15	3	3	BSI
R1B6I15	18	10	BSI
R1B6J15	25	13	BSI
R1B6B16	7	4	BSI
R1B6D16	24	12	BSI
R1B6F16	26	13	BSI
R1B6G16	17	10	BSI
R1B6H16	20	13	BSI
R1B6J16	14	10	BSI
R1B6C17	4	4	BSI
R1B6E17	16	12	BSI
R1B6C18	18	11	BSI
R1B6F18	22	13	BSI
R1B6H18	12	7	BSI
R1B6A19	22	12	BSI
R1B6C19	24	13	BSI
R1B6E19	19	11	BSI
R1B6F19	24	12	BSI
R1B6H19	20	11	BSI
R1B13H1	9	4	BSI
R1B13E2	23	14	BSI
R1B13F2	25	16	BSI
R1B13F10	24	12	BSI
R1B13C3	13	9	BSI
R1B13E3	17	10	BSI
R1B13J3	9	5	BSI
R1B13D4	32	17	BSI
R1B13F4	12	8	BSI
R1B13H4	16	10	BSI
R1B13E5	24	12	BSI
R1B13G5	27	15	BSI
R1B13I5	27	15	BSI
R1B13B6	4	4	BSI
R1B13D6	24	15	BSI
R1B13H6	26	15	BSI
R1B13I6	5	4	BSI
R1B13B7	19	13	BSI
R1B13F7	22	12	BSI
R1B13A8	19	10	BSI
R1B13C8	24	12	BSI
R1B13G8	1	1	BSI
R1B13I8	24	12	BSI
R1B13C9	23	11	BSI
R1B13G9	20	12	BSI
R1B13I9	12	8	BSI
R1B13A10	20	13	BSI
R1B13B10	3	3	BSI
R1B15A1	5	4	BSI
R1B15B1	13	9	BSI
R1B15E1	24	12	BSI
R1B15F1	18	11	BSI
R1B15H1	2	2	BSI
R1B15I1	22	14	BSI
R1B15J1	3	3	BSI
R1B15A2	20	13	BSI
R1B15C2	25	13	BSI
R1B15E2	20	10	BSI
R1B15G2	15	11	BSI
R1B15H2	2	2	BSI
R1B15I2	3	3	BSI
R1B15A3	24	12	BSI
R1B15C3	30	17	BSI
R1B15D3	23	13	BSI
R1B15E3	7	6	BSI

## Sheet: AMR
Isolate	amr	type			Isolate	Fosfomycin	ESBL (AmpC type)	Efflux	Colistin	Other antimicrobial	Tetracycline	Beta-lactamase (not ESBL or carbapenemase)	Sulfonamide	Streptomycin	Trimethoprim	Beta-lactamase (narrow-spectrum)	Ampicillin/Chloramphenicol/Quinolone/Rifampin/Tetracycline	Quinolone	Chloramphenicol/Florfenicol	ESBL	Gentamicin	Chloramphenicol	Macrolide	Kanamycin	Lincosamides	Beta-lactamase (unknown spectrum)
MR001	4	commensal			MR001	glpT_E448K	blaEC-15*	acrF*,mdtM*	pmrB_Y358N
MR010	9	commensal			MR010	glpT_E448K	blaEC*	acrF*,emrD*,mdtM		cyaA_S352T	tet(B)	blaTEM-1	sul1	aadA5	dfrA17
MR012	4	commensal			MR012	glpT_E448K		acrF*,emrD*,mdtM*	pmrB_E123D							ampC_C-11T,ampC_T-32A
MR025	5	commensal			MR025	glpT_E448K	blaEC*	acrF*,emrD*,mdtM*	pmrB_E123D								marR_S3N
MR036	9	commensal			MR036	glpT_E448K,uhpT_E350Q	blaEC*	acrF*,emrD*	pmrB_E123D		tet(A)	blaTEM-1	sul2	aph(6)-Id	dfrA14
MR037	11	commensal			MR037	glpT_E448K,uhpT_E350Q	blaEC-15*	acrF*,mdtM*	pmrB_Y358N		tet(A)*,tet(B)		sul1,sul2	aadA1,aph(3'')-Ib,aph(6)-Id	dfrA1			gyrA_D87N,gyrA_S83L,parC_S80I	floR*	blaCTX-M-27
MR039	9	commensal			MR039	glpT_E448K	blaEC-15*	acrF*,mdtM*	pmrB_Y358N	sat2	tet(A)	blaTEM-1		aadA1	dfrA1
MR041	13	commensal			MR041	glpT_E448K,uhpT_E350Q	blaEC*	emrD*,mdtM*		cyaA_S352T	tet(A)*	blaTEM-1		aph(3'')-Ib*	dfrA14			gyrA_D87N,gyrA_S83L,parC_E84G,parC_S80I,parE_I355T	floR*	blaCTX-M-27	aac(3)-IIe	catA2
MR043	8	commensal			MR043	glpT_E448K	blaEC-15*	acrF*,mdtM*	pmrB_Y358N			blaTEM-1	sul2	aph(3'')-Ib,aph(6)-Id	dfrA14
MR044	11	commensal			MR044	glpT_E448K,uhpT_E350Q	blaEC-15*	acrF*,mdtM*	pmrB_Y358N		tet(A)*,tet(B)		sul1,sul2	aadA1,aph(3'')-Ib,aph(6)-Id	dfrA1			gyrA_D87N,gyrA_S83L,parC_S80I	floR*	blaCTX-M-27
MR045	3	commensal			MR045	glpT_E448K	blaEC-15*	acrF*,mdtM*
MR049	8	commensal			MR049	glpT_E448K	blaEC-15*	acrF*,mdtM	pmrB_Y358N				sul2	aph(3'')-Ib,aph(6)-Id	dfrA5								mef(C)*,mph(G)
MR050	10	commensal			MR050	glpT_E448K	blaEC-15*	mdtM*	pmrB_Y358N		tet(A)	blaTEM-1*	sul2	aadA5	dfrA14*,dfrA17			qnrS1
MR059	6	commensal			MR059	uhpT_E350Q	blaEC	acrF*,emrD*	pmrB_E123D								marR_S3N	gyrA_D87N,gyrA_S83L,parC_S80I,parE_L416F
MR084	4	commensal			MR084	glpT_E448K	blaEC	acrF*,emrD*,mdtM*	pmrB_E123D
MR090	2	commensal			MR090			acrF*,mdtM								blaEC
MR094	6	commensal			MR094	glpT_E448K	blaEC*	acrF*,emrD*	pmrB_E123D								marR_S3N	parE_D475E
MR097	8	commensal			MR097	glpT_E448K	blaEC*	acrF*,emrD*		cyaA_S352T				aph(3'')-Ib*,aph(6)-Id*	dfrA12*						aac(3)-IId*		mph(A)
MR102	7	commensal			MR102	glpT_E448K	blaEC*	acrF*,emrD*,mdtM		cyaA_S352T	tet(B)	blaTEM-1						gyrA_S83L
MR103	9	commensal			MR103	glpT_E448K	blaEC-15*	acrF*,mdtM*	pmrB_Y358N		tet(A)	blaTEM-1	sul1	aadA1	dfrA1
MR107	10	commensal			MR107	glpT_E448K	blaEC*	acrF*,emrD*					sul1,sul2	aadA2,aph(3'')-Ib,aph(6)-Id	dfrA12		marR_S3N					catA1	mph(A)	aph(3')-Ia
MR124	3	commensal			MR124			mdtM*								blaEC		gyrA_S83L
MR134	4	commensal			MR134	glpT_E448K	blaEC-15*	acrF*,mdtM*	pmrB_Y358N
MR138	8	commensal			MR138	glpT_E448K	blaEC-15*	acrF*,mdtM*			tet(A)	blaTEM-1	sul2	aph(6)-Id	dfrA14
MR142	7	commensal			MR142		blaEC-15*	acrF*,mdtM*				blaTEM-1	sul2	aadA5,aph(6)-Id	dfrA17			gyrA_D87N,gyrA_S83L,parC_S80I
MR153	9	commensal			MR153	glpT_E448K		acrF*,mdtM*			tet(B),tet(M)*	blaTEM-1	sul2	aadA2,aph(3'')-Ib,aph(6)-Id				qnrS1				catA1*			lnu(F)*
MR155	10	commensal			MR155	glpT_E448K,uhpT_E350Q	blaEC*	acrF*,emrD*,mdtM*		cyaA_S352T,sat2	tet(A)	blaTEM-1	sul1		dfrA1			gyrA_S83L,parC_S57T				catA1
MR158	9	commensal			MR158	glpT_E448K	blaEC-15*	acrF*,mdtM*	pmrB_Y358N		tet(A)	blaTEM-1	sul2	aph(3'')-Ib,aph(6)-Id	dfrA5
MR159	4	commensal			MR159	glpT_E448K		acrF*,mdtM*				blaTEM-1				blaEC
MR169	10	commensal			MR169	glpT_E448K	blaEC*	acrF*,emrD*,mdtM		cyaA_S352T		blaTEM-1	sul2	aph(3'')-Ib,aph(6)-Id	dfrA14			gyrA_D87H,gyrA_S83L,parC_S80I					mph(A)
MR174	9	commensal			MR174	glpT_E448K	blaEC*	acrF*,emrD*,mdtM		cyaA_S352T		blaTEM-1	sul1,sul2	aadA5	dfrA17			gyrA_S83L,parC_E84G
MR175	2	commensal			MR175			acrF,mdtM*								blaEC
MK031	2	commensal			MK031		blaEC-15*	acrF*,mdtM
MK062	6	commensal			MK062	glpT_E448K	blaEC*	acrF*,emrD*	pmrB_E123D								marR_S3N	gyrA_S83L
MK125	8	commensal			MK125	glpT_E448K	blaEC*	acrF*,emrD*,mdtM*	pmrB_E123D	sat2				aadA1	dfrA1		marR_S3N
MK179	4	commensal			MK179	glpT_E448K		acrF*,emrD*,mdtM*	pmrB_Y358N							blaEC*
MK181	9	commensal			MK181	glpT_E448K	blaEC*	acrF*,emrD*,mdtM		cyaA_S352T		blaTEM-1	sul1,sul2	aadA5	dfrA17			gyrA_S83L,parC_E84G
MK183	11	commensal			MK183	uhpT_E350Q	blaEC	acrF*,emrD*	pmrB_E123D			blaTEM-1	sul1,sul2	aadA5,aph(3'')-Ib			marR_S3N	gyrA_D87N,gyrA_S83L,parC_S80I,parE_L416F			aac(3)-IId		mph(A)
MK185	4	commensal			MK185	glpT_E448K	blaEC	acrF*,emrD*	pmrB_E123D
MK187	8	commensal			MK187	glpT_E448K	blaEC-15*	acrF*,mdtM*	pmrB_Y358N		tet(B)		sul1,sul2	aadA1,aph(3'')-Ib	dfrA1
MK189	5	commensal			MK189	glpT_E448K	blaEC*	acrF*,emrD*,mdtM*	pmrB_E123D								marR_S3N
MK192	7	commensal			MK192			acrF,mdtM*				blaTEM-1	sul3	aadA1*,aadA2	dfrA12	blaEC						cmlA1
MK194	6	commensal			MK194	glpT_E448K		acrF*,mdtM*		sat2				aadA1	dfrA1	blaEC*
MK196	4	commensal			MK196	glpT_E448K	blaEC-18*	acrF*,mdtM*	pmrB_Y358N
MK198	5	commensal			MK198	glpT_E448K	blaEC*	acrF*,emrD*,mdtM		cyaA_S352T	tet(B)
MK199	4	commensal			MK199	glpT_E448K	blaEC	acrF*,emrD*	pmrB_E123D
MK204	6	commensal			MK204	glpT_E448K,ptsI_V25I,uhpT_E350Q	blaEC*	acrF*,emrD*,mdtM*	pmrB_E123D			blaTEM-1						gyrA_S83L,parE_I529L
MK207	5	commensal			MK207	glpT_E448K	blaEC*	acrF*,emrD*	pmrB_E123D								marR_S3N
MK210	8	commensal			MK210	uhpT_E350Q	blaEC	acrF*,emrD*	pmrB_E123D			blaTEM-1					marR_S3N	gyrA_D87N,gyrA_S83L,parC_S80I,parE_L416F					mph(A)
MK211	6	commensal			MK211	uhpT_E350Q	blaEC	acrF*,emrD*	pmrB_E123D								marR_S3N	gyrA_D87N,gyrA_S83L,parC_S80I,parE_L416F
MK214	8	commensal			MK214	uhpT_E350Q	blaEC	acrF*,emrD*	pmrB_E123D			blaTEM-1					marR_S3N	gyrA_D87N,gyrA_S83L,parC_S80I,parE_L416F					mph(A)
MK216	8	commensal			MK216	uhpT_E350Q	blaEC	acrF*,emrD*	pmrB_E123D								marR_S3N	gyrA_D87N,gyrA_S83L,parC_S80I,parE_L416F		blaCTX-M-1						blaTEM-210
MK220	4	commensal			MK220	glpT_E448K		acrF*,emrD*,mdtM*	pmrB_E123D							ampC_C-11T,ampC_T-32A
MK222	3	commensal			MK222	glpT_E448K	blaEC-15*	acrF*,mdtM*
MK225	10	commensal			MK225	glpT_E448K	blaEC*	acrF*,emrD*,mdtM		cyaA_S352T	tet(A)	blaTEM-1	sul1	aadA2,aph(3'')-Ib,aph(6)-Id	dfrA12								mph(A)
MK226	2	commensal			MK226			acrF,mdtM*								blaEC
MK231	2	commensal			MK231			acrF,mdtM*								blaEC
MK236	4	commensal			MK236		blaEC*	acrF*,emrD*	pmrB_E123D								marR_S3N
MK238	4	commensal			MK238		blaEC*	acrF*,emrD*	pmrB_E123D								marR_S3N
MK241	4	commensal			MK241	glpT_E448K	blaEC-18*	acrF*,mdtM*	pmrB_Y358N
MK242	3	commensal			MK242	glpT_E448K		mdtM*								blaEC*
MK245	6	commensal			MK245	glpT_E448K,ptsI_V25I,uhpT_E350Q	blaEC*	acrF*,emrD*,mdtM*	pmrB_E123D									gyrA_D87N,gyrA_S83L,parC_E84V,parC_S80I,parE_I529L					mph(A)
MK246	5	commensal			MK246	glpT_E448K,uhpT_E350Q	blaEC*	acrF*,emrD*	pmrB_E123D									parE_D475E
MK249	4	commensal			MK249	glpT_E448K	blaEC*	acrF*,emrD*,mdtM		cyaA_S352T
MK251	6	commensal			MK251	glpT_E448K	blaEC*	acrF*,emrD*	pmrB_E123D		tet(B)	blaTEM-1
MK254	8	commensal			MK254	glpT_E448K,uhpT_E350Q	blaEC	acrF*,emrD*	pmrB_E123D	sat2				aadA1	dfrA1		marR_S3N
MK259	6	commensal			MK259	glpT_E448K	blaEC-15*	acrF*,mdtM*	pmrB_Y358N		tet(B)		sul2
MK262	5	commensal			MK262	glpT_E448K,ptsI_V25I,uhpT_E350Q	blaEC*	acrF*,emrD*	pmrB_E123D									gyrA_S83L
MK267	3	commensal			MK267	glpT_E448K	blaEC-15*	acrF*,mdtM*
MK270	4	commensal			MK270	glpT_E448K	blaEC-15*	acrF*,mdtM*	pmrB_Y358N
MK275	5	commensal			MK275	glpT_E448K	blaEC*	acrF*,emrD*	pmrB_E123D								marR_S3N
MK277	12	commensal			MK277	uhpT_E350Q	blaEC	acrF*,emrD*	pmrB_E123D		tet(A)		sul1,sul2	aadA5,aph(3'')-Ib,aph(6)-Id	dfrA17		marR_S3N	gyrA_D87N,gyrA_S83L,parC_S80I,parE_L416F		blaCTX-M-27			mph(A)
MK278	4	commensal			MK278	glpT_E448K	blaEC-15*	acrF*,mdtM*	pmrB_Y358N
MK281	9	commensal			MK281	glpT_E448K,uhpT_E350Q	blaEC	emrD*	pmrB_E123D			blaTEM-1	sul1	aadA5	dfrA1							catB3
MK286	5	commensal			MK286	glpT_E448K	blaEC*	acrF*,emrD*	pmrB_E123D								marR_S3N
MK288	4	commensal			MK288	glpT_E448K	blaEC*	acrF*,emrD*	pmrB_E123D
MK289	4	commensal			MK289	glpT_E448K	blaEC	acrF*,emrD*	pmrB_E123D
MK297	5	commensal			MK297	glpT_E448K	blaEC*	acrF*,emrD*	pmrB_E123D								marR_S3N
MK298	4	commensal			MK298	glpT_E448K	blaEC	acrF*,emrD*	pmrB_E123D
MK301	11	commensal			MK301	uhpT_E350Q	blaEC	acrF*,emrD*	pmrB_E123D			blaTEM-1	sul1,sul2	aadA5,aph(3'')-Ib			marR_S3N	gyrA_D87N,gyrA_S83L,parC_S80I,parE_L416F			aac(3)-IId		mph(A)
MK303	4	commensal			MK303	glpT_E448K	blaEC	acrF*,emrD*,mdtM*	pmrB_E123D
MK305	4	commensal			MK305	glpT_E448K		acrF*,emrD*,mdtM*	pmrB_Y358N							blaEC*
LK001	4	commensal			LK001	glpT_E448K,uhpT_E350Q	blaEC*	emrD*		cyaA_S352T
LK003	4	commensal			LK003	glpT_E448K	blaEC-15*	acrF*,mdtM*	pmrB_Y358N
LK004	3	commensal			LK004	glpT_E448K		emrD*,mdtM*								blaEC*
LK010	4	commensal			LK010	glpT_E448K	blaEC-15*	acrF*,mdtM*	pmrB_Y358N
LK013	8	commensal			LK013	glpT_E448K,uhpT_E350Q	blaEC*	emrD*,mdtM*		cyaA_S352T		blaTEM-1	sul2	aph(3'')-Ib				parE_I355T
LK014	9	commensal			LK014	glpT_E448K	blaEC-15*	acrF*,mdtM*	pmrB_Y358N		tet(A)	blaTEM-1	sul2	aph(3'')-Ib*,aph(6)-Id	dfrA14
LK017	2	commensal			LK017		blaEC-15*	acrF*,mdtM*
LK018	13	commensal			LK018	glpT_E448K,ptsI_V25I,uhpT_E350Q	blaEC*	acrF*,emrD*,mdtM*	pmrB_E123D		tet(A)	blaTEM-1	sul1,sul2	aadA5,aph(3'')-Ib,aph(6)-Id	dfrA17			gyrA_S83L,parE_I529L		blaCTX-M-27	aac(3)-IId		mph(A)
LK019	12	commensal			LK019	glpT_E448K	blaEC*	acrF*,emrD*	pmrB_E123D	sat2	tet(A)*	blaTEM-1	sul2	aadA1,aph(3'')-Ib,aph(6)-Id	dfrA1		marR_S3N		floR*
LK020	4	commensal			LK020	glpT_E448K	blaEC	acrF*,emrD*	pmrB_E123D
LK021	3	commensal			LK021	glpT_E448K,uhpT_E350Q	blaEC*	acrF*,emrD*,mdtM*
LK022	2	commensal			LK022			mdtM*								blaEC
LK023	5	commensal			LK023	glpT_E448K,uhpT_E350Q	blaEC*	acrF*,emrD*,mdtM*		cyaA_S352T								parE_I355T
LK024	8	commensal			LK024	glpT_E448K,uhpT_E350Q	blaEC	acrF*,emrD*	pmrB_E123D	sat2				aadA1	dfrA1		marR_S3N
LK025	4	commensal			LK025	glpT_E448K	blaEC	emrD*,mdtM*	pmrB_E123D
LK029	8	commensal			LK029	glpT_E448K,uhpT_E350Q	blaEC	acrF*,emrD*	pmrB_E123D	sat2				aadA1	dfrA1		marR_S3N
LK031	4	commensal			LK031	glpT_E448K	blaEC	acrF*,emrD*	pmrB_E123D
LK035	9	commensal			LK035	glpT_E448K	blaEC*	acrF*,emrD*,mdtM*		cyaA_S352T		blaTEM-1	sul2,sul3	aadA1,aadA2	dfrA1							cmlA1
LK039	5	commensal			LK039	glpT_E448K	blaEC*	acrF*,emrD*	pmrB_E123D								marR_S3N
LK040	2	commensal			LK040		blaEC-15*	acrF*,mdtM*
LK043	5	commensal			LK043	glpT_E448K	blaEC*	acrF*,emrD*	pmrB_E123D								marR_S3N
LK044	5	commensal			LK044	glpT_E448K	blaEC*	acrF*,emrD*	pmrB_E123D								marR_S3N
LK045	10	commensal			LK045		blaCMY-2	acrF,mdtM*		sat2		blaLAP-2,blaTEM-1	sul2	aadA1,aph(3'')-Ib*,aph(6)-Id	dfrA1,dfrA14	blaEC		gyrA_D87N,gyrA_S83L,parC_S80I,qnrS1		blaCTX-M-27
LK046	5	commensal			LK046	glpT_E448K,uhpT_E350Q	blaEC	acrF*,emrD*	pmrB_E123D								marR_S3N
LK048	5	commensal			LK048	glpT_E448K,uhpT_E350Q	blaEC	acrF*,emrD*	pmrB_E123D								marR_S3N
LK050	8	commensal			LK050	uhpT_E350Q	blaEC	acrF*,emrD*	pmrB_E123D			blaTEM-1					marR_S3N	gyrA_D87N,gyrA_S83L,parC_S80I,parE_L416F			aac(3)-IId
LK052	7	commensal			LK052	glpT_E448K	blaEC*	acrF*,emrD*	pmrB_E123D		tet(B)	blaTEM-1				ampC_T-32A
LK054	5	commensal			LK054	glpT_E448K,ptsI_V25I,uhpT_E350Q	blaEC*	acrF*,emrD*	pmrB_E123D									parE_I529L
LK057	4	commensal			LK057	glpT_E448K,uhpT_E350Q	blaEC*	acrF*,emrD*	pmrB_E123D
LK058	4	commensal			LK058	glpT_E448K	blaEC	acrF*,emrD*	pmrB_E123D
LK061	6	commensal			LK061	glpT_E448K	blaEC*	acrF*,emrD*,mdtM*	pmrB_E123D								marR_S3N	gyrA_S83L
LK066	4	commensal			LK066	glpT_E448K	blaEC*	acrF*,emrD*	pmrB_E123D
LK069	5	commensal			LK069	glpT_E448K	blaEC*	acrF*,emrD*,mdtM*	pmrB_E123D								marR_S3N
LK071	4	commensal			LK071	glpT_E448K	blaEC-15*	acrF*,mdtM*	pmrB_Y358N
LK072	8	commensal			LK072	glpT_E448K,uhpT_E350Q	blaEC*	acrF*,emrD*,mdtM*		cyaA_S352T	tet(A)	blaTEM-1						gyrA_S83L					mph(A)
LK075	4	commensal			LK075	glpT_E448K	blaEC*	acrF*,emrD*	pmrB_E123D
LK077	4	commensal			LK077	glpT_E448K	blaEC-18*	acrF*,mdtM*	pmrB_Y358N
LK079	4	commensal			LK079	glpT_E448K,uhpT_E350Q	blaEC-15*	acrF*,mdtM*	pmrB_Y358N
LK081	4	commensal			LK081	glpT_E448K	blaEC*	acrF*,emrD*	pmrB_E123D
LK083	3	commensal			LK083	glpT_E448K		acrF*,mdtM*								blaEC
LK084	4	commensal			LK084	glpT_E448K	blaEC-15*	acrF*,mdtM*	pmrB_Y358N
LK089	4	commensal			LK089	glpT_E448K	blaEC-15*	acrF*,mdtM*	pmrB_Y358N
LK091	6	commensal			LK091	glpT_E448K	blaEC*	acrF*,emrD*	pmrB_E123D			blaTEM-1					marR_S3N
LK093	4	commensal			LK093	glpT_E448K	blaEC-18*	acrF*,mdtM*	pmrB_Y358N
LK099	4	commensal			LK099	glpT_E448K	blaEC	acrF*,emrD*,mdtM*	pmrB_E123D
LK100	4	commensal			LK100	glpT_E448K	blaEC	acrF*,emrD*,mdtM*	pmrB_E123D
LK104	4	commensal			LK104	glpT_E448K	blaEC-15*	acrF*,mdtM*	pmrB_Y358N
LK106	4	commensal			LK106	glpT_E448K	blaEC-15*	acrF*,mdtM*	pmrB_Y358N
LK107	4	commensal			LK107	glpT_E448K,uhpT_E350Q	blaEC*	acrF*,emrD*,mdtM*		cyaA_S352T
LK110	5	commensal			LK110	glpT_E448K,uhpT_E350Q	blaEC*	acrF*,emrD*,mdtM*		cyaA_S352T								parE_I355T
LK114	5	commensal			LK114	glpT_E448K	blaEC-15*	acrF*,mdtM*	pmrB_Y358N			blaTEM-1
LK117	4	commensal			LK117	glpT_E448K,uhpT_E350Q	blaEC*	acrF*,emrD*	pmrB_E123D
LK119	4	commensal			LK119	glpT_E448K	blaEC*	acrF*,emrD*	pmrB_E123D
LK121	5	commensal			LK121	glpT_E448K	blaEC*	acrF*,emrD*,mdtM*	pmrB_E123D								marR_S3N
LK122	4	commensal			LK122	glpT_E448K,uhpT_E350Q	blaEC*	acrF*,emrD*	pmrB_E123D
LK126	7	commensal			LK126	glpT_E448K,uhpT_E350Q	blaEC	acrF*,emrD*	pmrB_E123D			blaTEM-1	sul2				marR_S3N
LK130	5	commensal			LK130	glpT_E448K	blaEC*	acrF*,emrD*,mdtM*	pmrB_E123D								marR_S3N
LK133	4	commensal			LK133	glpT_E448K	blaEC*	acrF*,emrD*,mdtM*		cyaA_S352T
LK134	3	commensal			LK134	glpT_E448K	blaEC-15*	acrF*,mdtM*
LK135	12	commensal			LK135	glpT_E448K,ptsI_V25I,uhpT_E350Q	blaEC*	acrF*,emrD*,mdtM*	pmrB_E123D		tet(A)	blaTEM-1	sul1	aadA2	dfrA12			parE_I529L			aac(3)-IId		mph(A)
LK137	4	commensal			LK137	glpT_E448K,uhpT_E350Q	blaEC*	acrF*,emrD*,mdtM*		cyaA_S352T
LK138	4	commensal			LK138	glpT_E448K,uhpT_E350Q	blaEC*	acrF*,emrD*,mdtM*		cyaA_S352T
LK140	11	commensal			LK140	glpT_E448K,uhpT_E350Q	blaEC-18*	acrF*,mdtM*	pmrB_Y358N		tet(A)*	blaTEM-1	sul3	aadA1,aadA2	dfrA12			gyrA_D87N,gyrA_S83L,parC_S80I,parE_S458A				cmlA1*
LK143	2	commensal			LK143			acrF,mdtM*								blaEC
LK144	4	commensal			LK144	glpT_E448K	blaEC*	acrF*,emrD*,mdtM*		cyaA_S352T
LK146	5	commensal			LK146	glpT_E448K	blaEC*	acrF*,emrD*,mdtM*	pmrB_E123D								marR_S3N
LK147	4	commensal			LK147	glpT_E448K,uhpT_E350Q	blaEC*	acrF*,emrD*	pmrB_E123D
LK149	3	commensal			LK149	glpT_E448K	blaEC-15*	mdtM*
LK151	5	commensal			LK151	glpT_E448K,uhpT_E350Q	blaEC*	acrF*,emrD*,mdtM		cyaA_S352T								parC_S57T
LK152	9	commensal			LK152	glpT_E448K	blaEC*	acrF*,emrD*,mdtM*	pmrB_E123D		tet(A)*	blaTEM-1	sul2	aph(3'')-Ib			marR_S3N
LK154	4	commensal			LK154	glpT_E448K,uhpT_E350Q	blaEC*	acrF*,emrD*,mdtM*		cyaA_S352T
LK155	4	commensal			LK155	glpT_E448K	blaEC	acrF*,emrD*	pmrB_E123D
LK159	5	commensal			LK159	glpT_E448K	blaEC*	acrF*,emrD*		cyaA_S352T								parC_S80I
LK163	4	commensal			LK163	glpT_E448K	blaEC*	acrF*,emrD*,mdtM*		cyaA_S352T
LK164	4	commensal			LK164	glpT_E448K	blaEC	acrF*,emrD*,mdtM*	pmrB_E123D
LK165	10	commensal			LK165	glpT_E448K	blaEC*	acrF*,emrD*,mdtM		cyaA_S352T	tet(B)	blaTEM-1	sul1	aadA5	dfrA17							catA1
LK168	5	commensal			LK168	glpT_E448K,uhpT_E350Q	blaEC*	emrD*,mdtM*		cyaA_S352T								parE_I355T
LK169	4	commensal			LK169	glpT_E448K	blaEC	acrF*,emrD*	pmrB_E123D
LK171	4	commensal			LK171	glpT_E448K	blaEC-15*	acrF*,mdtM*		cyaA_S352T
LK174	4	commensal			LK174	glpT_E448K	blaEC	acrF*,emrD*	pmrB_E123D
LK177	4	commensal			LK177	glpT_E448K	blaEC-18*	acrF*,mdtM*	pmrB_Y358N
LK180	2	commensal			LK180		blaEC-15*	mdtM*
LK184	4	commensal			LK184	glpT_E448K	blaEC-15*	acrF*,mdtM*	pmrB_Y358N
LK188	2	commensal			LK188			acrF*,mdtM*								blaEC
LK190	6	commensal			LK190	glpT_E448K,uhpT_E350Q	blaEC	acrF*,emrD*	pmrB_E123D			blaTEM-1					marR_S3N
LK192	12	commensal			LK192	glpT_E448K,ptsI_V25I,uhpT_E350Q	blaEC*	acrF*,emrD*,mdtM*	pmrB_E123D		tet(A)	blaTEM-1	sul1	aadA2	dfrA12			parE_I529L			aac(3)-IId		mph(A)
LK194	4	commensal			LK194	glpT_E448K	blaEC-15*	acrF*,mdtM*	pmrB_Y358N
LK195	4	commensal			LK195	glpT_E448K,uhpT_E350Q	blaEC*	acrF*,emrD*	pmrB_E123D
LK197	12	commensal			LK197	glpT_E448K,ptsI_V25I,uhpT_E350Q	blaEC*	acrF*,emrD*,mdtM*	pmrB_E123D		tet(A)	blaTEM-1	sul1	aadA2	dfrA12			parE_I529L			aac(3)-IId		mph(A)
LK199	4	commensal			LK199	glpT_E448K,uhpT_E350Q	blaEC*	acrF*,emrD*	pmrB_E123D
LK201	4	commensal			LK201	glpT_E448K,uhpT_E350Q	blaEC-19*	acrF*,emrD*,mdtM*		cyaA_S352T
LK204	4	commensal			LK204	glpT_E448K	blaEC-18*	acrF*,mdtM*	pmrB_Y358N
LK206	6	commensal			LK206	glpT_E448K	blaEC*	acrF*,emrD*	pmrB_E123D								marR_S3N	parE_D475E
LK208	3	commensal			LK208	glpT_E448K		emrD*,mdtM*								blaEC*
LK210	5	commensal			LK210	glpT_E448K,uhpT_E350Q	blaEC*	acrF*,emrD*	pmrB_E123D									parE_D475E
LK211	3	commensal			LK211			mdtM*				blaTEM-1				blaEC
LK214	5	commensal			LK214	glpT_E448K	blaEC*	acrF*,emrD*			tet(B)						marR_S3N
LK215	4	commensal			LK215	glpT_E448K,uhpT_E350Q	blaEC*	acrF*,emrD*	pmrB_E123D
LK220	8	commensal			LK220	glpT_E448K,uhpT_E350Q	blaEC	acrF*,emrD*	pmrB_E123D	sat2				aadA1	dfrA1		marR_S3N
LK223	6	commensal			LK223	glpT_E448K	blaEC-15*	acrF*,mdtM*	pmrB_Y358N		tet(A)			aph(3'')-Ib
LK230	3	commensal			LK230	glpT_E448K		acrF*,mdtM*								blaEC
LK231	3	commensal			LK231	glpT_E448K,uhpT_E350Q	blaEC*	acrF*,emrD*,mdtM*
LK233	3	commensal			LK233	glpT_E448K	blaEC-15*	acrF*,mdtM*
LK236	5	commensal			LK236	glpT_E448K,uhpT_E350Q	blaEC	acrF*,emrD*	pmrB_E123D			blaTEM-1
LK241	3	commensal			LK241	glpT_E448K	blaEC-15*	acrF*,mdtM*
LK244	5	commensal			LK244	glpT_E448K	blaEC*	emrD*	pmrB_E123D								marR_S3N
LK250	4	commensal			LK250	glpT_E448K	blaEC-15*	acrF*,mdtM*	pmrB_Y358N
LK256	4	commensal			LK256	glpT_E448K	blaEC-15*	acrF*,mdtM*	pmrB_Y358N
LK257	4	commensal			LK257	glpT_E448K	blaEC-15*	acrF*,mdtM*	pmrB_Y358N
LK258	8	commensal			LK258	glpT_E448K	blaEC*	acrF*,emrD*,mdtM*	pmrB_E123D			blaTEM-1	sul2			ampC_T-32A	marR_S3N
LK261	5	commensal			LK261	glpT_E448K	blaEC*	acrF*,emrD*,mdtM*	pmrB_E123D								marR_S3N
LK264	8	commensal			LK264	glpT_E448K	blaEC-15*	acrF*,mdtM*	pmrB_Y358N			blaTEM-1	sul2	aph(3'')-Ib,aph(6)-Id	dfrA14
LK267	4	commensal			LK267	glpT_E448K	blaEC*	acrF*,emrD*									marR_S3N
LK272	5	commensal			LK272	glpT_E448K	blaEC*	acrF*,emrD*	pmrB_E123D								marR_S3N
LK274	4	commensal			LK274	glpT_E448K	blaEC-15*	acrF*,mdtM*	pmrB_Y358N
LK276	5	commensal			LK276	glpT_E448K,ptsI_V25I,uhpT_E350Q	blaEC*	acrF*,emrD*,mdtM*	pmrB_E123D									parE_I529L
LK277	4	commensal			LK277	glpT_E448K	blaEC*	acrF*,emrD*	pmrB_E123D
LK280	4	commensal			LK280	glpT_E448K,uhpT_E350Q	blaEC*	acrF*,emrD*,mdtM*		cyaA_S352T
LK281	5	commensal			LK281	glpT_E448K	blaEC*	acrF*,emrD*	pmrB_E123D								marR_S3N
LK283	6	commensal			LK283	glpT_E448K	blaEC*	acrF*,emrD*,mdtM*	pmrB_E123D								marR_S3N	gyrA_S83L
LK285	4	commensal			LK285	glpT_E448K	blaEC*	acrF*,emrD*,mdtM*		cyaA_S352T
LK287	4	commensal			LK287	glpT_E448K	blaEC-15*	acrF*,mdtM*	pmrB_Y358N
LK289	3	commensal			LK289	glpT_E448K	blaEC-15*	acrF*,mdtM*
LK292	4	commensal			LK292	glpT_E448K	blaEC-15*	acrF*,mdtM*	pmrB_Y358N
LK295	5	commensal			LK295	glpT_E448K,uhpT_E350Q	blaEC*	acrF*,emrD*,mdtM*		cyaA_S352T								parC_S57T
LK299	4	commensal			LK299	glpT_E448K	blaEC-15*	acrF*,mdtM*	pmrB_Y358N
LK301	4	commensal			LK301	glpT_E448K,uhpT_E350Q	blaEC	acrF*,emrD*	pmrB_E123D
LK304	8	commensal			LK304	glpT_E448K	blaEC-15*	mdtM	pmrB_Y358N			blaTEM-1	sul3	aadA1	dfrA1
LK308	2	commensal			LK308			acrF								blaEC
LK309	2	commensal			LK309			acrF								blaEC
LK310	5	commensal			LK310	glpT_E448K,uhpT_E350Q	blaEC*	emrD*,mdtM*		cyaA_S352T								parE_I355T
LK314	2	commensal			LK314			acrF								blaEC
LK315	2	commensal			LK315			acrF								blaEC
LK320	3	commensal			LK320	glpT_E448K		acrF*,mdtM*								blaEC*
LK321	5	commensal			LK321	glpT_E448K		acrF*,emrD,mdtM*			tet(A)			aph(3'')-Ib,aph(6)-Id		blaEC*
LK324	4	commensal			LK324	glpT_E448K	blaEC	acrF*,emrD*	pmrB_E123D
LK327	10	commensal			LK327	glpT_E448K,ptsI_V25I,uhpT_E350Q	blaEC*	acrF*,emrD*	pmrB_E123D		tet(A)	blaTEM-1	sul1,sul2	aadA1,aph(3'')-Ib,aph(6)-Id	dfrA1			gyrA_S83L,parE_I529L
LK328	6	commensal			LK328	glpT_E448K	blaEC*	acrF*,emrD*	pmrB_E123D								marR_S3N	parE_D475E
LK331	4	commensal			LK331	glpT_E448K	blaEC	acrF*,emrD*	pmrB_E123D
LK332	3	commensal			LK332	glpT_E448K	blaEC-15*	acrF*,mdtM*
LK334	4	commensal			LK334	glpT_E448K,uhpT_E350Q	blaEC*	emrD*		cyaA_S352T
LK335	3	commensal			LK335	glpT_E448K	blaEC-15*	acrF*,mdtM*
LK336	4	commensal			LK336	glpT_E448K	blaEC*	acrF*,emrD*	pmrB_E123D
LK337	5	commensal			LK337	glpT_E448K	blaEC*	acrF*,emrD*	pmrB_E123D								marR_S3N
LK339	4	commensal			LK339	glpT_E448K	blaEC-15*	acrF*,mdtM*		cyaA_S352T
LK340	4	commensal			LK340	glpT_E448K,uhpT_E350Q	blaEC*	acrF*,emrD*	pmrB_E123D
LK341	4	commensal			LK341	glpT_E448K	blaEC*	emrD*	pmrB_E123D
LK342	4	commensal			LK342	glpT_E448K	blaEC-15*	acrF*,mdtM*	pmrB_Y358N
LK343	4	commensal			LK343	glpT_E448K	blaEC-15*	acrF*,mdtM*	pmrB_Y358N
LK344	4	commensal			LK344	glpT_E448K	blaEC*	acrF*,emrD*,mdtM*		cyaA_S352T
LK346	5	commensal			LK346	glpT_E448K	blaEC-15*	acrF*,mdtM*	pmrB_Y358N									gyrA_S83L
RV001	7	commensal			RV001	glpT_E448K	blaEC*	acrF*,emrD*		cyaA_S352T		blaTEM-1						gyrA_S83L,parC_S80I		blaCTX-M-14
RV002	2	commensal			RV002			acrF*,mdtM*								blaEC
RV006	5	commensal			RV006	glpT_E448K	blaEC*	acrF*,emrD*,mdtM*		cyaA_S352T		blaTEM-1
RV008	5	commensal			RV008	glpT_E448K	blaEC*	acrF*,emrD*,mdtM*	pmrB_E123D								marR_S3N
RV010	5	commensal			RV010	glpT_E448K,ptsI_V25I,uhpT_E350Q	blaEC*	acrF*,emrD*	pmrB_E123D									gyrA_S83L
RV011	5	commensal			RV011	glpT_E448K,uhpT_E350Q	blaEC*	emrD*,mdtM*		cyaA_S352T								parE_I355T
RV012	5	commensal			RV012	glpT_E448K,uhpT_E350Q	blaEC	acrF*,emrD*	pmrB_E123D								marR_S3N
RV013	3	commensal			RV013	glpT_E448K		acrF*,emrD,mdtM*								blaEC*
RV014	5	commensal			RV014	glpT_E448K,uhpT_E350Q	blaEC*	emrD*,mdtM*		cyaA_S352T								parE_I355T
RV015	5	commensal			RV015	glpT_E448K,uhpT_E350Q	blaEC*	emrD*,mdtM*		cyaA_S352T								parE_I355T
RV020	10	commensal			RV020	glpT_E448K	blaEC*	acrF*,emrD*,mdtM		cyaA_S352T	tet(A)	blaTEM-1	sul1,sul2	aadA5,aph(3'')-Ib,aph(6)-Id	dfrA17								mph(A)
RV022	4	commensal			RV022	glpT_E448K	blaEC	acrF*,emrD*	pmrB_E123D
RV023	2	commensal			RV023			acrF,mdtM*								blaEC
RV024	4	commensal			RV024	glpT_E448K,uhpT_E350Q	blaEC*	acrF*,emrD*	pmrB_E123D
RV025	5	commensal			RV025	glpT_E448K	blaEC*	acrF*,emrD*,mdtM*	pmrB_E123D								marR_S3N
RV026	4	commensal			RV026	glpT_E448K	blaEC*	acrF*,emrD*,mdtM*		cyaA_S352T
RV027	6	commensal			RV027	glpT_E448K	blaEC*	acrF*,emrD*	pmrB_E123D								marR_S3N	parE_D475E
RV028	2	commensal			RV028	uhpT_E350Q		emrD*,mdtM*
RV029	5	commensal			RV029	glpT_E448K	blaEC-15*	acrF*,mdtM*	pmrB_Y358N									parC_A56T
RV032	4	commensal			RV032	glpT_E448K,uhpT_E350Q	blaEC*	acrF*,emrD*	pmrB_E123D
RV034	3	commensal			RV034	glpT_E448K		acrF*,mdtM*	pmrB_Y358N
RV035	6	commensal			RV035	glpT_E448K	blaEC*	acrF*,emrD,mdtM*		cyaA_S352T	tet(A)	blaTEM-1
RV036	4	commensal			RV036	glpT_E448K,uhpT_E350Q	blaEC*	acrF*,emrD*	pmrB_E123D
RV037	5	commensal			RV037	glpT_E448K	blaEC*	acrF*,emrD*	pmrB_E123D								marR_S3N
RV038	4	commensal			RV038	glpT_E448K,uhpT_E350Q	blaEC	acrF*,emrD*	pmrB_E123D
RV039	4	commensal			RV039	glpT_E448K	blaEC	acrF*,emrD*	pmrB_E123D
RV042	1	commensal			RV042											blaEC
RV043	8	commensal			RV043	glpT_E448K	blaEC-15*	acrF*,mdtM*		cyaA_S352T	tet(A)	blaTEM-1	sul1	aadA12
RV045	5	commensal			RV045	glpT_E448K,uhpT_E350Q	blaEC*	acrF*,emrD*,mdtM*		cyaA_S352T								gyrA_S83L,parC_S57T
RV047	2	commensal			RV047			acrF,mdtM								blaEC
RV049	8	commensal			RV049	glpT_E448K	blaEC*	acrF*,emrD*,mdtM*	pmrB_Y358N	cyaA_S352T		blaTEM-1			dfrA5			gyrA_S83L,parE_D475E
RV050	9	commensal			RV050	glpT_E448K,uhpT_E350Q	blaDHA-1,blaEC*	acrF*,emrD*,mdtM*			tet(A)		sul1,sul2	aph(3'')-Ib,aph(6)-Id	dfrA17			qnrB4					mph(A)
RV052	2	commensal			RV052			acrF*,mdtM*								blaEC
RV054	8	commensal			RV054	glpT_E448K	blaEC-15*	acrF*,mdtM	pmrB_Y358N			blaTEM-1	sul2	aph(3'')-Ib,aph(6)-Id	dfrA5
RV055	4	commensal			RV055	glpT_E448K	blaEC*	acrF*,emrD*	pmrB_E123D
RV057	4	commensal			RV057	glpT_E448K,uhpT_E350Q	blaEC*	acrF*,emrD*	pmrB_E123D
RV058	8	commensal			RV058	glpT_E448K		acrF*,emrD*,mdtM*	pmrB_Y358N		tet(A)		sul1	aadA1	dfrA1	blaEC*
RV059	4	commensal			RV059	glpT_E448K,uhpT_E350Q	blaEC-15*	acrF*,mdtM*	pmrB_Y358N
RV060	2	commensal			RV060			acrF,mdtM*								blaEC
RV061	4	commensal			RV061	glpT_E448K,uhpT_E350Q	blaEC	acrF*,emrD*	pmrB_E123D
RV063	9	commensal			RV063	glpT_E448K	blaEC*	acrF*,emrD*,mdtM		cyaA_S352T		blaTEM-1	sul1	aadA5	dfrA17						aac(3)-IId
RV065	4	commensal			RV065	glpT_E448K,uhpT_E350Q	blaEC	acrF*,emrD*	pmrB_E123D
RV067	2	commensal			RV067			acrF,mdtM*								blaEC*
RV068	4	commensal			RV068	glpT_E448K	blaEC	acrF*,emrD*	pmrB_E123D
RV069	6	commensal			RV069	glpT_E448K	blaEC*	acrF*,emrD*,mdtM*	pmrB_E123D							ampC_T-32A	marR_S3N
RV071	9	commensal			RV071	glpT_E448K	blaEC*	acrF*,emrD*		cyaA_S352T		blaTEM-35	sul1		dfrA5			gyrA_S83A		blaCTX-M-15
RV072	4	commensal			RV072	glpT_E448K,uhpT_E350Q	blaEC*	acrF*,emrD*	pmrB_E123D
RV073	4	commensal			RV073	glpT_E448K	blaEC	acrF*,emrD*	pmrB_E123D
RV078	4	commensal			RV078	glpT_E448K	blaEC*	acrF*,emrD*	pmrB_E123D
RV079	8	commensal			RV079	glpT_E448K,uhpT_E350Q	blaEC	acrF*,emrD*	pmrB_E123D	sat2				aadA1	dfrA1		marR_S3N
RV082	4	commensal			RV082	glpT_E448K	blaEC-15*	acrF*,mdtM*	pmrB_Y358N
RV083	4	commensal			RV083	glpT_E448K	blaEC*	acrF*,emrD*									marR_S3N
RV084	5	commensal			RV084	glpT_E448K	blaEC*	acrF*,emrD*		cyaA_S352T								parC_S80I
RV085	3	commensal			RV085	glpT_E448K	blaEC-15*	acrF*,emrD,mdtM*
RV087	4	commensal			RV087	glpT_E448K	blaEC-15*	acrF*,mdtM*	pmrB_Y358N
RV089	3	commensal			RV089		blaEC-15*	acrF*,mdtM*				blaTEM-1
RV090	4	commensal			RV090	glpT_E448K,uhpT_E350Q	blaEC*	acrF*,emrD*	pmrB_E123D
RV094	5	commensal			RV094	glpT_E448K	blaEC*	acrF*,emrD*		cyaA_S352T					dfrA5
RV095	4	commensal			RV095	glpT_E448K	blaEC-15*	acrF*,mdtM*	pmrB_Y358N
RV096	11	commensal			RV096	glpT_E448K,ptsI_V25I,uhpT_E350Q	blaEC*	acrF*,emrD*,mdtM*	pmrB_E123D			blaTEM-1	sul1	aadA5	dfrA17			gyrA_S83L,parE_I529L			aac(3)-IId		erm(B)*,mph(A)
RV097	5	commensal			RV097	glpT_E448K,uhpT_E350Q	blaEC	acrF*,emrD*	pmrB_E123D			blaTEM-1
RV099	4	commensal			RV099	glpT_E448K	blaEC-15*	acrF*,mdtM*	pmrB_Y358N
RV100	4	commensal			RV100	glpT_E448K,uhpT_E350Q	blaEC*	acrF*,emrD*	pmrB_E123D
RV101	4	commensal			RV101	glpT_E448K	blaEC-15*	acrF*,mdtM*	pmrB_Y358N
RV104	6	commensal			RV104	glpT_E448K	blaEC*	emrD*	pmrB_E123D				sul2	aph(3'')-Ib
RV105	7	commensal			RV105	glpT_E448K	blaEC*	acrF*,emrD*	pmrB_E123D	sat2				aadA1	dfrA1
RV106	6	commensal			RV106	glpT_E448K,uhpT_E350Q	blaEC*	emrD*,mdtM*		cyaA_S352T		blaTEM-1						parE_I355T
RV109	4	commensal			RV109	glpT_E448K	blaEC*	acrF*,emrD*		cyaA_S352T
RV110	4	commensal			RV110	glpT_E448K	blaEC*	acrF*,emrD*,mdtM*		cyaA_S352T
RV111	4	commensal			RV111	glpT_E448K,uhpT_E350Q	blaEC*	acrF*,emrD*	pmrB_E123D
RV113	4	commensal			RV113	glpT_E448K	blaEC*	acrF*,emrD*									marR_S3N
RV114	4	commensal			RV114	glpT_E448K	blaEC	acrF*,emrD*	pmrB_E123D
RV115	4	commensal			RV115	glpT_E448K	blaEC	acrF*,emrD*	pmrB_E123D
RV116	5	commensal			RV116	glpT_E448K	blaEC*	acrF*,emrD*	pmrB_E123D															aph(3')-Ia
RV118	4	commensal			RV118	glpT_E448K,uhpT_E350Q	blaEC*	acrF*,emrD*	pmrB_E123D
RV119	6	commensal			RV119	glpT_E448K	blaEC-15*	acrF*,mdtM*	pmrB_Y358N			blaTEM-1	sul3
RV121	7	commensal			RV121	glpT_E448K,uhpT_E350Q	blaEC*	emrD*,mdtM*		cyaA_S352T			sul1		dfrA5			parE_I355T
RV124	2	commensal			RV124			acrF,mdtM*								blaEC
RV127	5	commensal			RV127	glpT_E448K	blaEC*	acrF*,emrD*	pmrB_E123D								marR_S3N
RV128	3	commensal			RV128	glpT_E448K		acrF*,emrD,mdtM*								blaEC*
RV129	4	commensal			RV129	glpT_E448K,uhpT_E350Q	blaEC*	acrF*,emrD*	pmrB_E123D
RV130	6	commensal			RV130	glpT_E448K	blaEC*	acrF*,emrD*	pmrB_E123D								marR_S3N	gyrA_S83L
RV131	7	commensal			RV131	glpT_E448K,uhpT_E350Q	blaEC*	acrF*,emrD*	pmrB_E123D				sul3	aadA1,aadA2								cmlA1
RV132	3	commensal			RV132	glpT_E448K	blaEC-15*	acrF*,mdtM*
RV134	5	commensal			RV134	glpT_E448K,uhpT_E350Q	blaEC*	emrD*,mdtM*		cyaA_S352T								parE_I355T
RV135	2	commensal			RV135			acrF,mdtM*								blaEC
RV136	4	commensal			RV136	glpT_E448K	blaEC-15*	acrF*,mdtM*	pmrB_Y358N
RV138	5	commensal			RV138	glpT_E448K,uhpT_E350Q	blaEC	acrF*,emrD*	pmrB_E123D								marR_S3N
RV140	5	commensal			RV140	glpT_E448K	blaEC*	acrF*,emrD*	pmrB_E123D								marR_S3N
RV141	7	commensal			RV141	glpT_E448K	blaEC*	acrF*,emrD*,mdtM*		cyaA_S352T,sat2		blaTEM-1		aadA1	dfrA1
RV143	4	commensal			RV143	glpT_E448K	blaEC	acrF*,emrD*,mdtM*	pmrB_E123D
RV144	4	commensal			RV144	glpT_E448K		acrF*,emrD*,mdtM*	pmrB_Y358N							blaEC*
RV146	3	commensal			RV146			acrF,mdtM								blaEC		gyrA_S83L
RV147	1	commensal			RV147											blaEC
RV148	9	commensal			RV148	glpT_E448K	blaEC-15*	acrF*,mdtM*		cyaA_S352T	tet(A)	blaTEM-1	sul2	aph(3'')-Ib,aph(6)-Id	dfrA8
RV150	4	commensal			RV150	glpT_E448K,uhpT_E350Q	blaEC-15*	acrF*,mdtM*	pmrB_Y358N
RV151	5	commensal			RV151	glpT_E448K	blaEC*	acrF*,emrD*	pmrB_E123D								marR_S3N
RV152	8	commensal			RV152	glpT_E448K	blaEC*	acrF*,emrD*	pmrB_E123D		tet(D)			aph(3'')-Ib,aph(6)-Id	dfrA10		marR_S3N
RV153	4	commensal			RV153	glpT_E448K	blaEC	acrF*,emrD*,mdtM*	pmrB_E123D
RV154	7	commensal			RV154	glpT_E448K	blaEC-15*	acrF*,mdtM*	pmrB_Y358N	sat2				aadA1	dfrA1
RV155	6	commensal			RV155	glpT_E448K	blaEC*	acrF*,emrD*	pmrB_E123D								marR_S3N	gyrA_S83L
RV156	5	commensal			RV156	glpT_E448K,uhpT_E350Q	blaEC*	acrF*,emrD*	pmrB_E123D			blaTEM-1
RV158	10	commensal			RV158	glpT_E448K	blaEC-15*	acrF*,mdtM		cyaA_S352T	tet(A)	blaTEM-1	sul1	aadA2,aph(3'')-Ib,aph(6)-Id	dfrA12								mph(A)
RV159	5	commensal			RV159	glpT_E448K	blaEC	acrF*,emrD*	pmrB_E123D			blaTEM-1
RV160	2	commensal			RV160			acrF,mdtM*								blaEC
RV162	6	commensal			RV162	glpT_E448K	blaEC-18*	acrF*,mdtM*	pmrB_Y358N			blaTEM-1					soxS_A12S
RV163	5	commensal			RV163	glpT_E448K	blaEC*	acrF*,emrD*	pmrB_E123D								marR_S3N
RV164	4	commensal			RV164	glpT_E448K	blaEC*	acrF*,emrD*		cyaA_S352T
RV165	3	commensal			RV165			acrF,mdtM*								blaEC		gyrA_S83L
RV167	5	commensal			RV167	glpT_E448K	blaEC*	acrF*,emrD*,mdtM*	pmrB_E123D								marR_S3N
RV168	8	commensal			RV168	glpT_E448K	blaEC-15*	acrF*,mdtM	pmrB_Y358N			blaTEM-1	sul2	aph(3'')-Ib,aph(6)-Id	dfrA5
RV169	4	commensal			RV169	glpT_E448K,uhpT_E350Q	blaEC*	acrF*,emrD*	pmrB_E123D
RV170	3	commensal			RV170	glpT_E448K		acrF*,mdtM*								blaEC
RV171	6	commensal			RV171	glpT_E448K	blaEC-15*	acrF*,mdtM*	pmrB_Y358N				sul2	aph(3'')-Ib,aph(6)-Id
RV175	4	commensal			RV175	glpT_E448K	blaEC	acrF*,emrD*	pmrB_E123D
RV176	8	commensal			RV176	glpT_E448K	blaEC*	acrF*,emrD,mdtM*		cyaA_S352T		blaTEM-1	sul1*,sul2	aph(3'')-Ib,aph(6)-Id	dfrA7
RV177	5	commensal			RV177	glpT_E448K	blaEC*	acrF*,emrD*	pmrB_E123D								marR_S3N
RV180	4	commensal			RV180	glpT_E448K	blaEC	acrF*,emrD*,mdtM*	pmrB_E123D
RV182	4	commensal			RV182	glpT_E448K	blaEC-15*	acrF*,mdtM*	pmrB_Y358N
RV183	5	commensal			RV183	glpT_E448K	blaEC*	acrF*,emrD*	pmrB_E123D									parE_D475E
RV184	5	commensal			RV184	glpT_E448K	blaEC*	acrF*,emrD*,mdtM*	pmrB_E123D								marR_S3N
RV186	3	commensal			RV186	glpT_E448K	blaEC-15*	acrF*,mdtM*
RV187	4	commensal			RV187	glpT_E448K	blaEC-15*	acrF*,mdtM*	pmrB_Y358N
RV191	7	commensal			RV191	glpT_E448K	blaEC*	acrF*,emrD*		cyaA_S352T	tet(A)	blaTEM-1						qnrS1
RV192	4	commensal			RV192	glpT_E448K	blaEC-15*	acrF*,mdtM*	pmrB_Y358N
RV196	3	commensal			RV196	glpT_E448K	blaEC-15*	acrF*,mdtM*
RV197	2	commensal			RV197		blaEC-15*	acrF*,mdtM*
RV199	4	commensal			RV199	glpT_E448K,uhpT_E350Q	blaEC*	acrF*,emrD*	pmrB_E123D
RV201	4	commensal			RV201	glpT_E448K	blaEC-15*	acrF*,mdtM	pmrB_Y358N
RV203	4	commensal			RV203	glpT_E448K,uhpT_E350Q	blaEC*	acrF*,emrD*	pmrB_E123D
RV205	7	commensal			RV205	glpT_E448K,uhpT_E350Q	blaEC*	emrD*,mdtM*		cyaA_S352T		blaTEM-1			dfrA17			parE_I355T
RV206	3	commensal			RV206	glpT_E448K	blaEC-15*	acrF*,mdtM*
RV208	4	commensal			RV208	glpT_E448K	blaEC	acrF*,emrD*	pmrB_E123D
RV211	4	commensal			RV211	glpT_E448K	blaEC*	acrF*,emrD*,mdtM		cyaA_S352T
RV213	5	commensal			RV213	glpT_E448K		acrF*,emrD*	pmrB_E123D							blaEC*		parE_D475E
RV214	5	commensal			RV214	glpT_E448K	blaEC*	acrF*,emrD*	pmrB_E123D								marR_S3N
RV215	4	commensal			RV215	glpT_E448K	blaEC*	acrF*,emrD*		cyaA_S352T
RV216	3	commensal			RV216	glpT_E448K	blaEC-15*	acrF*,mdtM*
RV217	9	commensal			RV217	glpT_E448K	blaEC-15*	acrF*,emrD,mdtM*	pmrB_Y358N		tet(A)	blaTEM-1		aadA5,aph(3'')-Ib,aph(6)-Id	dfrA17		soxS_A12S
RV219	3	commensal			RV219	glpT_E448K	blaEC-15*	acrF*,mdtM*
RV222	3	commensal			RV222	glpT_E448K	blaEC-15*	acrF*,mdtM*
RV224	6	commensal			RV224	glpT_E448K	blaEC*	acrF*,emrD*	pmrB_E123D						dfrA14		marR_S3N
RV225	5	commensal			RV225	glpT_E448K	blaEC*	acrF*,emrD*	pmrB_E123D								marR_S3N
RV227	6	commensal			RV227	glpT_E448K	blaEC*	acrF*,emrD*	pmrB_E123D								marR_S3N	parE_D475E
RV228	8	commensal			RV228	glpT_E448K	blaEC*	acrF*,emrD*		cyaA_S352T,sat2		blaTEM-1		aadA1	dfrA1			gyrA_S83L,parC_S80I
RV231	5	commensal			RV231	glpT_E448K	blaEC*	acrF*,emrD*	pmrB_E123D								marR_S3N
RV232	5	commensal			RV232	glpT_E448K	blaEC*	acrF*,emrD*	pmrB_E123D								marR_S3N
RV235	6	commensal			RV235			mdtM*			tet(A)		sul2	aph(3'')-Ib		blaEC		gyrA_S83L
RV236	5	commensal			RV236	glpT_E448K	blaEC*	acrF*,emrD*	pmrB_E123D								marR_S3N
RV239	3	commensal			RV239	glpT_E448K	blaEC-15*	acrF*,mdtM*
RV240	4	commensal			RV240	glpT_E448K	blaEC	acrF*,emrD*	pmrB_E123D
RV241	4	commensal			RV241	glpT_E448K	blaEC*	acrF*,emrD*,mdtM*		cyaA_S352T
RV243	4	commensal			RV243	glpT_E448K	blaEC*	acrF*,emrD*,mdtM*		cyaA_S352T
RV244	4	commensal			RV244	glpT_E448K	blaEC*	emrD*	pmrB_E123D
RV246	4	commensal			RV246	glpT_E448K	blaEC-15*	acrF*,mdtM*		cyaA_S352T
RV248	4	commensal			RV248	glpT_E448K	blaEC-15*	acrF*,mdtM*	pmrB_Y358N
RV249	12	commensal			RV249	glpT_E448K	blaEC*	acrF*,emrD*	pmrB_E123D	sat2	tet(A)	blaTEM-34	sul2	aadA1,aph(3'')-Ib*,aph(6)-Id	dfrA1		marR_S3N	gyrA_D87N,gyrA_S83L,parC_S80I
RV250	4	commensal			RV250	glpT_E448K	blaEC	acrF*,emrD*	pmrB_E123D
RV252	5	commensal			RV252	glpT_E448K	blaEC-15*	acrF*,mdtM*	pmrB_Y358N			blaTEM-1
RV254	7	commensal			RV254			acrF,mdtM			tet(A)		sul1,sul2	aadA1	dfrA1	blaEC		gyrA_S83L
RV255	4	commensal			RV255	glpT_E448K	blaEC	acrF*,emrD*	pmrB_E123D
RV256	5	commensal			RV256	glpT_E448K,uhpT_E350Q	blaEC	acrF*,emrD*	pmrB_E123D								marR_S3N
RV257	5	commensal			RV257	glpT_E448K	blaEC*	acrF*,emrD*		cyaA_S352T		blaTEM-1
RV258	4	commensal			RV258	glpT_E448K	blaEC*	acrF*,emrD*,mdtM		cyaA_S352T
RV259	7	commensal			RV259		blaEC-15*	acrF*,mdtM*			tet(A)	blaTEM-1	sul2	aph(3'')-Ib,aph(6)-Id				gyrA_S83L
RV260	5	commensal			RV260	glpT_E448K,uhpT_E350Q	blaEC	acrF*,emrD*	pmrB_E123D								marR_S3N
RV261	5	commensal			RV261	glpT_E448K	blaEC*	acrF*,emrD*		cyaA_S352T		blaTEM-1
RV264	8	commensal			RV264	glpT_E448K	blaEC*	acrF*,emrD*	pmrB_E123D			blaSHV-1	sul1	aadA1			marR_S3N
RV265	4	commensal			RV265	glpT_E448K	blaEC	acrF*,emrD*,mdtM*	pmrB_E123D
RV266	4	commensal			RV266	glpT_E448K,uhpT_E350Q	blaEC*	acrF*,emrD*	pmrB_E123D
RV267	6	commensal			RV267		blaCMY-4	acrF,mdtM*					sul2	aph(3'')-Ib,aph(6)-Id		blaEC		gyrA_S83L
RV269	10	commensal			RV269	glpT_E448K,ptsI_V25I,uhpT_E350Q	blaEC*	acrF*,emrD*,mdtM*	pmrB_E123D		tet(B)		sul1	aadA5	dfrA17			parE_I529L				catA1
RV272	6	commensal			RV272	glpT_E448K,uhpT_E350Q	blaEC	acrF*,emrD*	pmrB_E123D			blaTEM-1					marR_S3N
RV273	4	commensal			RV273	glpT_E448K,uhpT_E350Q	blaEC*	acrF*,emrD*	pmrB_E123D
RV274	5	commensal			RV274	glpT_E448K	blaEC*	acrF*,emrD*	pmrB_E123D								marR_S3N
RV277	4	commensal			RV277	glpT_E448K	blaEC	acrF*,emrD*	pmrB_E123D
RV279	4	commensal			RV279	glpT_E448K	blaEC-15*	acrF*,mdtM*	pmrB_Y358N
RV280	5	commensal			RV280	glpT_E448K,uhpT_E350Q	blaEC*	acrF*,emrD*,mdtM*		cyaA_S352T								parC_S57T
RV281	5	commensal			RV281	glpT_E448K	blaEC-18*	acrF*,mdtM*	pmrB_Y358N								soxS_A12S
RV282	4	commensal			RV282	glpT_E448K,uhpT_E350Q	blaEC*	acrF*,emrD*	pmrB_E123D
RV283	6	commensal			RV283	glpT_E448K,uhpT_E350Q	blaEC*	emrD*,mdtM*		cyaA_S352T								parE_I355T					mph(A)
RV286	5	commensal			RV286	glpT_E448K	blaEC*	acrF*,emrD*,mdtM*	pmrB_E123D								marR_S3N
536	4	commensal			536	glpT_E448K	blaEC*	acrF*,emrD*									marR_S3N
CFT073	4	commensal			CFT073	glpT_E448K	blaEC	acrF*,emrD*	pmrB_E123D
ED1a	4	commensal			ED1a	glpT_E448K	blaEC*	acrF*,emrD*	pmrB_E123D
IAI1	4	commensal			IAI1	glpT_E448K	blaEC-15*	acrF*,mdtM*	pmrB_Y358N
IAI39	4	commensal			IAI39	glpT_E448K,uhpT_E350Q	blaEC*	emrD*		cyaA_S352T
K-12_substr._MG1655	2	commensal			K-12_substr._MG1655			acrF,mdtM								blaEC
UMN026	11	commensal			UMN026	glpT_E448K	blaEC*	acrF*,emrD*,mdtM		cyaA_S352T	tet(B)	blaTEM-1	sul1	aadA5	dfrA17							catA1	mph(A)
UTI89	5	commensal			UTI89	glpT_E448K	blaEC*	acrF*,emrD*	pmrB_E123D								marR_S3N
H1-001-0001-M-L	4	BSI
H1-001-0002-H-K	11	BSI
H1-001-0003-S-J	4	BSI
H1-001-0004-T-P	13	BSI
H1-001-0005-R-G	4	BSI
H1-001-0006-M-A	9	BSI
H1-001-0007-H-B	11	BSI
H1-001-0008-K-S	4	BSI
H1-001-0009-M-P	6	BSI
H1-001-0010-R-N	8	BSI
H1-001-0011-M-Y	13	BSI
H1-001-0012-K-B	9	BSI
H1-001-0013-L-J	14	BSI
H1-001-0014-F-H	5	BSI
H1-001-0015-A-R	9	BSI
H1-001-0016-D-R	11	BSI
H1-001-0017-D-M	8	BSI
H1-001-0018-G-O	5	BSI
H1-001-0019-M-A	14	BSI
H1-001-0020-M-O	11	BSI
H1-001-0021-V-C	7	BSI
H1-001-0022-E-J	12	BSI
H1-001-0023-M-D	6	BSI
H1-001-0024-C-H	4	BSI
H1-001-0025-C-R	7	BSI
H1-001-0026-C-O	9	BSI
H1-001-0027-S-G	10	BSI
H1-001-0028-E-M	5	BSI
H1-001-0029-V-P	4	BSI
H1-001-0030-D-A	5	BSI
H1-001-0031-C-M	10	BSI
H1-001-0032-B-L	8	BSI
H1-001-0033-G-M	10	BSI
H1-001-0034-S-M	12	BSI
H1-001-0035-H-A	5	BSI
H1-001-0036-E-A	12	BSI
H1-001-0037-D-J	5	BSI
H1-001-0038-C-V	9	BSI
H1-001-0039-B-E	4	BSI
H1-001-0040-G-N	6	BSI
H1-001-0041-D-F	8	BSI
H1-001-0042-N-E	9	BSI
H1-001-0043-L-G	10	BSI
H1-001-0044-P-M	4	BSI
H1-001-0045-L-T	5	BSI
H1-001-0046-S-T	4	BSI
H1-001-0047-R-C	11	BSI
H1-001-0048-F-M	4	BSI
H1-001-0049-M-M	9	BSI
H1-001-0050-M-T	4	BSI
H1-001-0051-L-F	3	BSI
H1-001-0052-M-M	7	BSI
H1-001-0053-K-E	9	BSI
H1-001-0054-A-A	8	BSI
H1-001-0055-L-B	4	BSI
H1-001-0056-E-J	4	BSI
H1-001-0057-V-E	11	BSI
H1-001-0058-G-M	4	BSI
H1-001-0059-M-F	9	BSI
H1-001-0060-C-R	8	BSI
H1-001-0061-H-J	9	BSI
H1-001-0062-D-H	13	BSI
H1-001-0063-G-T	4	BSI
H1-001-0064-D-M	10	BSI
H1-001-0065-A-D	6	BSI
H1-001-0066-P-C	3	BSI
H1-001-0067-D-V	12	BSI
H1-001-0068-C-C	5	BSI
H1-001-0069-L-A	7	BSI
H1-001-0070-L-P	4	BSI
H1-001-0071-P-L	4	BSI
H1-001-0072-N-F	6	BSI
H1-001-0073-Z-M	4	BSI
H1-001-0074-B-K	5	BSI
H1-001-0075-N-A	2	BSI
H1-001-0076-M-P	11	BSI
H1-001-0077-B-V	4	BSI
H1-001-0078-O-P	6	BSI
H1-001-0079-V-O	12	BSI
H1-001-0080-B-A	7	BSI
H1-001-0081-L-J	9	BSI
H1-001-0082-P-K	5	BSI
H1-001-0083-D-D	5	BSI
H1-001-0084-A-S	7	BSI
H1-001-0085-F-D	7	BSI
H1-001-0086-B-F	4	BSI
H1-001-0087-M-C	4	BSI
H1-001-0088-K-O	4	BSI
H1-001-0089-F-A	9	BSI
H1-001-0090-C-J	5	BSI
H1-001-0091-R-G	3	BSI
H1-001-0092-L-F	6	BSI
H1-001-0093-R-A	6	BSI
H1-001-0094-C-D	7	BSI
H1-001-0095-N-K	12	BSI
H1-001-0096-B-O	9	BSI
H1-001-0097-B-F	12	BSI
H1-001-0098-B-K	6	BSI
H1-001-0099-L-B	5	BSI
H1-001-0100-H-O	9	BSI
H1-001-0101-D-A	10	BSI
H1-001-0102-V-J	6	BSI
H1-001-0103-G-B	7	BSI
H1-001-0104-J-J	9	BSI
H1-001-0105-C-P	7	BSI
H1-001-0106-C-J	4	BSI
H1-001-0107-L-E	5	BSI
H1-001-0108-S-J	5	BSI
H1-001-0109-S-B	5	BSI
H1-001-0110-D-F	10	BSI
H1-001-0111-B-J	10	BSI
H1-001-0112-D-M	8	BSI
H1-001-0113-J-D	14	BSI
H1-001-0114-R-S	7	BSI
H1-001-0115-L-J	7	BSI
H1-001-0116-H-M	11	BSI
H1-001-0117-D-M	6	BSI
H1-001-0118-F-M	4	BSI
H1-001-0119-F-Z	9	BSI
H1-001-0120-M-A	3	BSI
H1-001-0121-Q-J	5	BSI
H1-001-0122-S-J	7	BSI
H1-001-0123-M-L	9	BSI
H1-001-0124-C-A	8	BSI
H1-001-0125-B-M	4	BSI
H1-001-0126-S-B	7	BSI
H1-001-0127-P-J	4	BSI
H1-001-0128-B-A	0	BSI
H1-001-0129-R-J	3	BSI
H1-001-0130-N-D	4	BSI
H1-001-0131-C-A	9	BSI
H1-001-0132-J-F	10	BSI
H1-001-0133-V-M	8	BSI
H1-001-0134-C-D	8	BSI
H1-001-0135-L-E	8	BSI
H1-001-0136-C-S	9	BSI
H1-001-0137-D-L	9	BSI
H1-001-0138-N-F	7	BSI
H1-001-0139-M-B	9	BSI
H1-001-0140-M-O	11	BSI
H1-001-0141-G-Y	6	BSI
H1-001-0142-L-C	10	BSI
H1-001-0143-B-M	9	BSI
H1-001-0145-J-P	14	BSI
H1-001-0146-V-D	8	BSI
H1-001-0147-D-A	12	BSI
H1-001-0148-Y-J	5	BSI
H1-001-0149-B-A	9	BSI
H1-001-0150-D-P	9	BSI
H1-001-0151-L-P	10	BSI
H1-001-0152-D-D	10	BSI
H1-001-0153-G-B	8	BSI
H1-001-0154-T-K	16	BSI
H1-001-0155-M-I	7	BSI
H1-001-0156-V-R	7	BSI
H1-001-0157-P-A	6	BSI
H1-002-0001-M-C	12	BSI
H1-002-0002-B-M	10	BSI
H1-002-0003-L-L	5	BSI
H1-002-0004-T-A	8	BSI
H1-002-0005-B-J	9	BSI
H1-002-0006-F-J	9	BSI
H1-002-0007-M-M	7	BSI
H1-002-0008-D-F	4	BSI
H1-002-0009-P-A	8	BSI
H1-002-0010-M-M	12	BSI
H1-002-0011-M-G	9	BSI
H1-002-0012-T-C	10	BSI
H1-002-0013-G-S	4	BSI
H1-002-0014-K-M	6	BSI
H1-002-0015-B-R	9	BSI
H1-002-0016-H-R	6	BSI
H1-002-0017-S-I	4	BSI
H1-002-0018-N-A	4	BSI
H1-002-0019-P-P	4	BSI
H1-002-0020-C-L	6	BSI
H1-002-0021-O-L	9	BSI
H1-002-0022-N-F	5	BSI
H1-002-0023-C-A	8	BSI
H1-002-0024-V-G	4	BSI
H1-002-0025-C-P	11	BSI
H1-002-0026-M-N	9	BSI
H1-002-0027-A-K	7	BSI
H1-002-0028-B-G	10	BSI
H1-002-0029-A-E	12	BSI
H1-002-0030-T-Y	5	BSI
H1-002-0031-C-S	5	BSI
H1-002-0032-S-C	2	BSI
H1-002-0033-S-R	9	BSI
H1-002-0034-C-Z	5	BSI
H1-002-0035-L-C	4	BSI
H1-002-0036-S-N	5	BSI
H1-002-0037-M-F	11	BSI
H1-002-0038-D-O	3	BSI
H1-002-0039-R-E	8	BSI
H1-002-0040-D-F	10	BSI
H1-002-0041-E-M	6	BSI
H1-002-0042-T-M	12	BSI
H1-002-0043-S-L	6	BSI
H1-002-0044-L-P	8	BSI
H1-002-0045-V-M	8	BSI
H1-002-0046-C-E	2	BSI
H1-002-0047-P-M	7	BSI
H1-002-0048-T-C	5	BSI
H1-002-0049-D-R	13	BSI
H1-002-0050-L-G	5	BSI
H1-002-0051-D-S	10	BSI
H1-002-0052-P-C	5	BSI
H1-002-0053-D-K	12	BSI
H1-002-0054-V-A	4	BSI
H1-002-0055-L-M	9	BSI
H1-002-0056-B-L	4	BSI
H1-002-0057-F-J	3	BSI
H1-002-0058-H-G	10	BSI
H1-002-0059-D-J	4	BSI
H1-002-0060-C-T	10	BSI
H1-002-0061-D-Z	5	BSI
H1-002-0062-F-N	5	BSI
H1-002-0063-C-M	13	BSI
H1-002-0064-E-M	11	BSI
H1-002-0065-O-P	4	BSI
H1-002-0066-F-K	11	BSI
H1-002-0067-L-Z	6	BSI
H1-002-0068-R-E	8	BSI
H1-002-0069-V-G	6	BSI
H1-002-0070-M-J	14	BSI
H1-002-0071-M-C	10	BSI
H1-002-0072-L-P	13	BSI
H1-002-0073-C-C	5	BSI
H1-002-0074-R-S	10	BSI
H1-002-0075-S-Y	7	BSI
H1-002-0076-C-S	12	BSI
H1-002-0077-B-G	13	BSI
H1-002-0078-L-J	4	BSI
H1-003-0001-F-L	10	BSI
H1-003-0002-N-D	8	BSI
H1-003-0003-A-N	7	BSI
H1-003-0004-V-F	7	BSI
H1-003-0005-M-C	4	BSI
H1-003-0006-O-H	5	BSI
H1-003-0007-V-V	4	BSI
H1-003-0008-A-C	5	BSI
H1-003-0009-G-T	12	BSI
H1-003-0010-G-J	7	BSI
H1-003-0011-C-R	5	BSI
H1-003-0012-P-A	11	BSI
H1-003-0013-F-G	5	BSI
H1-003-0014-B-N	13	BSI
H1-003-0015-M-G	9	BSI
H1-003-0016-A-A	10	BSI
H1-003-0017-T-S	2	BSI
H1-003-0018-G-T	5	BSI
H1-003-0019-B-M	9	BSI
H1-003-0020-T-P	6	BSI
H1-003-0021-B-C	8	BSI
H1-003-0022-D-M	10	BSI
H1-003-0023-D-G	10	BSI
H1-003-0024-A-P	6	BSI
H1-003-0025-B-A	9	BSI
H1-003-0026-R-A	5	BSI
H1-003-0027-L-P	9	BSI
H1-003-0028-B-I	8	BSI
H1-003-0029-P-C	11	BSI
H1-003-0030-D-F	5	BSI
H1-003-0032-M-L	7	BSI
H1-003-0033-A-J	13	BSI
H1-003-0034-G-T	7	BSI
H1-003-0035-D-E	4	BSI
H1-003-0036-P-A	4	BSI
H1-003-0037-B-J	6	BSI
H1-003-0038-E-A	4	BSI
H1-003-0039-D-O	13	BSI
H1-003-0040-A-H	13	BSI
H1-003-0041-L-G	5	BSI
H1-003-0042-K-J	11	BSI
H1-003-0043-G-D	7	BSI
H1-003-0044-B-J	4	BSI
H1-003-0045-B-K	6	BSI
H1-003-0046-S-C	10	BSI
H1-003-0047-P-C	8	BSI
H1-003-0048-D-P	14	BSI
H1-003-0049-H-A	9	BSI
H1-003-0050-R-P	2	BSI
H1-003-0051-D-J	5	BSI
H1-003-0052-K-I	14	BSI
H1-003-0053-M-P	9	BSI
H1-003-0054-P-P	11	BSI
H1-003-0055-S-J	8	BSI
H1-003-0056-S-G	10	BSI
H1-003-0057-E-J	9	BSI
H1-003-0058-P-M	5	BSI
H1-003-0059-B-D	11	BSI
H1-003-0060-L-P	5	BSI
H1-003-0061-B-S	8	BSI
H1-003-0062-S-A	10	BSI
H1-003-0063-C-D	9	BSI
H1-003-0064-F-B	7	BSI
H1-003-0065-B-J	3	BSI
H1-003-0066-D-R	7	BSI
H1-003-0067-G-L	4	BSI
H1-003-0068-D-P	5	BSI
H1-003-0069-M-R	13	BSI
H1-003-0070-P-A	12	BSI
H1-003-0071-C-J	8	BSI
H1-003-0072-K-A	10	BSI
H1-003-0073-B-R	5	BSI
H1-003-0074-F-B	9	BSI
H1-003-0075-G-C	4	BSI
H1-003-0076-A-L	11	BSI
H1-003-0077-P-R	4	BSI
H1-003-0078-L-J	12	BSI
H1-003-0079-G-R	8	BSI
H1-003-0080-M-J	4	BSI
H1-003-0081-L-V	7	BSI
H1-003-0082-B-D	10	BSI
H1-003-0083-B-J	13	BSI
H1-003-0084-P-F	11	BSI
H1-003-0085-C-J	9	BSI
H1-003-0086-C-F	4	BSI
H1-003-0087-P-A	5	BSI
H1-003-0088-B-J	9	BSI
H1-003-0089-N-A	5	BSI
H1-003-0090-V-J	11	BSI
H1-003-0091-B-Y	11	BSI
H1-003-0092-M-M	11	BSI
H1-003-0093-S-I	11	BSI
H1-003-0094-P-G	4	BSI
H1-003-0095-L-C	6	BSI
H1-003-0096-Y-E	10	BSI
H1-003-0097-L-A	10	BSI
H1-003-0098-J-H	10	BSI
H1-003-0099-G-R	4	BSI
H1-003-0100-P-J	10	BSI
H1-003-0101-A-M	11	BSI
H1-003-0102-N-F	5	BSI
H1-003-0103-H-T	11	BSI
H1-003-0104-D-J	5	BSI
H1-003-0105-C-R	12	BSI
H1-003-0106-F-F	10	BSI
H1-003-0107-C-T	13	BSI
H1-003-0108-G-P	11	BSI
H1-003-0109-M-D	11	BSI
H1-003-0110-L-T	6	BSI
H1-003-0111-F-S	7	BSI
H1-003-0112-M-M	11	BSI
H1-003-0113-M-D	4	BSI
H1-003-0114-T-R	5	BSI
H1-003-0115-L-R	12	BSI
H1-003-0116-V-R	9	BSI
H1-003-0117-S-L	9	BSI
H1-003-0118-G-E	5	BSI
H1-003-0119-G-R	9	BSI
H1-003-0120-P-R	8	BSI
H1-003-0121-E-F	9	BSI
H1-003-0122-K-R	11	BSI
H1-003-0123-M-R	11	BSI
H1-004-0001-B-J	9	BSI
H1-004-0002-M-C	12	BSI
H1-004-0003-G-R	9	BSI
H1-004-0004-L-A	7	BSI
H1-004-0005-J-I	10	BSI
H1-004-0006-D-E	8	BSI
H1-004-0007-O-M	7	BSI
H1-004-0008-M-Y	7	BSI
H1-004-0009-M-M	4	BSI
H1-004-0010-C-O	11	BSI
H1-004-0011-S-K	9	BSI
H1-004-0012-M-Z	4	BSI
H1-004-0013-A-M	8	BSI
H1-004-0014-D-M	8	BSI
H1-004-0015-N-A	10	BSI
H1-004-0016-L-R	4	BSI
H1-004-0017-B-M	10	BSI
H1-004-0018-V-M	5	BSI
H1-004-0019-M-J	11	BSI
H1-004-0020-M-A	4	BSI
H1-004-0021-W-I	9	BSI
H1-004-0022-M-L	9	BSI
H1-004-0023-R-J	7	BSI
H1-004-0024-M-R	13	BSI
H1-004-0025-T-J	11	BSI
H1-004-0026-E-A	7	BSI
H1-004-0027-B-P	7	BSI
H1-004-0028-B-J	12	BSI
H1-004-0029-D-M	4	BSI
H1-004-0030-A-D	4	BSI
H1-004-0031-M-D	7	BSI
H1-004-0032-M-R	10	BSI
H1-004-0033-B-M	5	BSI
H1-004-0034-B-S	10	BSI
H1-004-0035-L-Y	6	BSI
H1-004-0036-R-B	9	BSI
H1-004-0037-C-M	10	BSI
H1-004-0038-D-S	7	BSI
H1-004-0039-M-M	7	BSI
H1-004-0040-M-P	7	BSI
H1-004-0041-C-C	11	BSI
H1-004-0042-F-R	8	BSI
H1-004-0043-G-R	4	BSI
H1-004-0044-A-F	6	BSI
H1-004-0045-D-N	4	BSI
H1-005-0001-B-P	8	BSI
H1-005-0002-P-M	6	BSI
H1-005-0003-L-R	7	BSI
H1-005-0004-K-C	9	BSI
H1-005-0007-B-J	12	BSI
H1-005-0008-B-B	10	BSI
H1-005-0009-D-X	10	BSI
H1-005-0010-B-P	5	BSI
H1-005-0011-B-M	8	BSI
H1-005-0012-L-M	6	BSI
H1-005-0013-L-D	4	BSI
H1-005-0014-M-A	6	BSI
H1-005-0015-A-D	14	BSI
H1-005-0016-A-H	4	BSI
H1-005-0017-S-M	8	BSI
H1-005-0020-C-M	5	BSI
H1-005-0022-B-A	6	BSI
H1-005-0023-G-E	5	BSI
H1-005-0024-E-M	4	BSI
H1-005-0025-R-L	4	BSI
H1-005-0027-E-M	6	BSI
H1-005-0028-K-P	14	BSI
H1-005-0029-M-I	13	BSI
H1-005-0030-E-I	8	BSI
H1-005-0031-M-R	7	BSI
H1-005-0032-C-D	12	BSI
H1-005-0033-F-F	4	BSI
H1-005-0034-P-M	5	BSI
H1-005-0035-M-M	12	BSI
H1-005-0036-K-J	8	BSI
H1-005-0037-P-G	7	BSI
H1-005-0038-A-J	5	BSI
H1-005-0039-V-F	4	BSI
H1-005-0040-M-A	5	BSI
H1-005-0041-M-P	7	BSI
H1-005-0042-D-T	12	BSI
H1-005-0043-B-O	11	BSI
H1-005-0044-R-A	12	BSI
H1-005-0045-G-C	9	BSI
H1-005-0046-E-M	4	BSI
H1-005-0047-S-F	6	BSI
H1-005-0048-I-T	4	BSI
H1-005-0049-L-J	7	BSI
H1-005-0050-D-A	10	BSI
H1-005-0051-H-M	5	BSI
H1-005-0052-B-J	11	BSI
H1-005-0053-L-F	8	BSI
H1-005-0054-C-P	12	BSI
H1-005-0055-B-R	4	BSI
H1-005-0056-W-P	6	BSI
H1-005-0057-S-L	14	BSI
H1-005-0058-M-A	10	BSI
H1-005-0059-C-M	4	BSI
H1-005-0060-I-L	9	BSI
H1-005-0061-L-J	4	BSI
H1-005-0062-N-S	4	BSI
H1-005-0063-P-L	9	BSI
H1-005-0064-A-O	4	BSI
H1-005-0065-L-P	9	BSI
H1-005-0066-W-C	3	BSI
H1-005-0067-A-O	16	BSI
H1-005-0068-D-C	8	BSI
H1-005-0069-B-M	4	BSI
H1-006-0001-M-F	6	BSI
H1-006-0002-F-L	7	BSI
H1-006-0003-S-L	11	BSI
H1-006-0004-F-M	9	BSI
H1-006-0005-A-H	13	BSI
H1-006-0006-C-A	7	BSI
H1-006-0007-D-C	9	BSI
H1-006-0008-K-G	7	BSI
H1-006-0009-P-C	5	BSI
H1-006-0010-A-H	8	BSI
H1-006-0011-L-G	5	BSI
H1-006-0012-T-R	11	BSI
H1-006-0013-N-E	7	BSI
H1-006-0014-H-P	10	BSI
H1-006-0015-M-S	5	BSI
H1-006-0016-D-L	5	BSI
H1-006-0017-B-Y	4	BSI
H1-006-0018-G-M	4	BSI
H1-006-0019-C-M	8	BSI
H1-006-0020-C-M	11	BSI
H1-006-0021-S-B	10	BSI
H1-006-0022-L-R	8	BSI
H1-006-0023-B-E	11	BSI
H1-006-0024-B-L	10	BSI
H1-006-0025-K-A	14	BSI
H1-006-0026-L-L	5	BSI
H1-006-0027-H-J	7	BSI
H1-006-0028-D-J	6	BSI
H1-006-0029-A-Y	13	BSI
H1-006-0030-J-R	6	BSI
H1-006-0031-R-H	3	BSI
H1-006-0032-V-J	10	BSI
H1-006-0033-P-A	8	BSI
H1-006-0034-T-Z	9	BSI
H1-006-0035-L-J	9	BSI
H1-006-0036-K-N	4	BSI
H1-007-0001-L-D	9	BSI
H1-007-0002-S-S	4	BSI
H1-007-0003-S-K	7	BSI
H1-007-0004-G-N	9	BSI
H1-007-0005-S-V	9	BSI
H1-007-0006-B-R	4	BSI
H1-007-0007-D-J	5	BSI
H1-007-0008-D-A	9	BSI
H1-007-0009-T-R	9	BSI
H1-007-0010-M-S	8	BSI
H1-007-0011-C-M	4	BSI
H1-007-0012-A-V	9	BSI
H1-007-0013-G-S	4	BSI
H1-007-0014-D-E	8	BSI
H1-007-0015-D-G	8	BSI
H1-007-0016-Z-M	2	BSI
H1-007-0017-T-K	4	BSI
H1-007-0018-T-J	9	BSI
H1-007-0019-F-N	10	BSI
H1-007-0020-B-D	5	BSI
H1-007-0021-C-G	9	BSI
H1-007-0022-M-F	4	BSI
H1-007-0023-P-A	15	BSI
H1-007-0024-R-O	5	BSI
H1-007-0025-A-R	2	BSI
H1-007-0026-H-D	8	BSI
H1-007-0027-K-T	14	BSI
H1-007-0028-C-T	5	BSI
H1-007-0029-B-L	5	BSI
H1-007-0030-R-J	5	BSI
H1-007-0031-G-I	6	BSI
H1-007-0032-B-M	9	BSI
H1-007-0033-F-S	3	BSI
H1-007-0034-F-P	4	BSI
H1-007-0035-S-G	4	BSI
H1-007-0036-L-A	6	BSI
H1-007-0037-H-D	9	BSI
H1-007-0038-P-M	9	BSI
H1-007-0039-H-A	4	BSI
H1-007-0040-B-Y	7	BSI
H1-007-0041-L-M	10	BSI
H1-007-0042-M-F	8	BSI
H1-007-0043-A-J	5	BSI
H1-007-0044-L-B	6	BSI
H1-007-0045-R-M	3	BSI
R1B1H15	8	BSI
R1B1A1	7	BSI
R1B1C1	9	BSI
R1B1D1	9	BSI
R1B1F1	9	BSI
R1B1H1	5	BSI
R1B1J1	6	BSI
R1B1B2	12	BSI
R1B1D2	6	BSI
R1B1F2	5	BSI
R1B1H2	12	BSI
R1B1J2	8	BSI
R1B1A3	4	BSI
R1B1C3	10	BSI
R1B1E3	11	BSI
R1B1G3	5	BSI
R1B1I3	4	BSI
R1B1J3	9	BSI
R1B1B4	10	BSI
R1B1D4	6	BSI
R1B1F4	9	BSI
R1B1G4	4	BSI
R1B1J4	5	BSI
R1B1A5	7	BSI
R1B1B5	8	BSI
R1B1C5	9	BSI
R1B1E5	5	BSI
R1B1G5	9	BSI
R1B1I5	5	BSI
R1B1A6	9	BSI
R1B1B6	9	BSI
R1B1C6	2	BSI
R1B1D6	12	BSI
R1B1F6	7	BSI
R1B1G6	4	BSI
R1B1H6	5	BSI
R1B1I6	9	BSI
R1B1J6	11	BSI
R1B1A7	8	BSI
R1B1B7	5	BSI
R1B1C7	5	BSI
R1B1D7	9	BSI
R1B1E7	5	BSI
R1B1G7	6	BSI
R1B1H7	5	BSI
R1B1J7	10	BSI
R1B1B8	10	BSI
R1B1C8	10	BSI
R1B1E8	5	BSI
R1B1F8	10	BSI
R1B1H8	5	BSI
R1B1I8	5	BSI
R1B1A9	7	BSI
R1B1B9	12	BSI
R1B1C9	8	BSI
R1B1A11	7	BSI
R1B1E9	4	BSI
R1B1F9	10	BSI
R1B1G9	10	BSI
R1B1H9	4	BSI
R1B1I9	4	BSI
R1B1B10	7	BSI
R1B1C10	9	BSI
R1B1D10	9	BSI
R1B1F10	9	BSI
R1B1G10	8	BSI
R1B1H10	4	BSI
R1B1I10	9	BSI
R1B1B11	7	BSI
R1B1D11	12	BSI
R1B1E11	11	BSI
R1B1G11	2	BSI
R1B1H11	5	BSI
R1B1J11	9	BSI
R1B1B12	5	BSI
R1B1D12	6	BSI
R1B1E12	9	BSI
R1B1G12	4	BSI
R1B1H12	11	BSI
R1B1I12	6	BSI
R1B1A13	6	BSI
R1B1C13	12	BSI
R1B1E13	4	BSI
R1B1F13	8	BSI
R1B1H13	6	BSI
R1B1J13	9	BSI
R1B1B14	9	BSI
R1B1D14	4	BSI
R1B1E14	4	BSI
R1B1I14	5	BSI
R1B1A15	9	BSI
R1B1C15	7	BSI
R1B1E15	9	BSI
R1B1G15	11	BSI
R1B1I15	6	BSI
R1B2A1	11	BSI
R1B2E1	4	BSI
R1B2G1	4	BSI
R1B2H1	7	BSI
R1B2J1	13	BSI
R1B2B2	7	BSI
R1B2E2	5	BSI
R1B2G2	3	BSI
R1B2I2	12	BSI
R1B2B3	5	BSI
R1B2E3	6	BSI
R1B2G3	9	BSI
R1B2I3	6	BSI
R1B2A4	5	BSI
R1B2G11	12	BSI
R1B2G4	12	BSI
R1B2A5	4	BSI
R1B2C5	4	BSI
R1B2G5	10	BSI
R1B2H5	3	BSI
R1B2J5	9	BSI
R1B2A6	4	BSI
R1B2B6	10	BSI
R1B2D6	10	BSI
R1B2F6	7	BSI
R1B2H6	12	BSI
R1B2C7	14	BSI
R1B2F7	11	BSI
R1B2H7	13	BSI
R1B2A8	10	BSI
R1B2E8	4	BSI
R1B2H8	11	BSI
R1B2A9	6	BSI
R1B2D9	10	BSI
R1B2H9	4	BSI
R1B2J9	9	BSI
R1B2C10	8	BSI
R1B2F10	5	BSI
R1B2I10	5	BSI
R1B2A11	4	BSI
R1B2C11	10	BSI
R1B2B14	11	BSI
R1B3A1	5	BSI
R1B3C1	10	BSI
R1B3D1	8	BSI
R1B3G1	11	BSI
R1B3I1	3	BSI
R1B3B2	3	BSI
R1B3D2	9	BSI
R1B3F2	7	BSI
R1B3G2	5	BSI
R1B3I2	5	BSI
R1B3A3	8	BSI
R1B3B3	4	BSI
R1B3C3	4	BSI
R1B3E3	4	BSI
R1B3F3	2	BSI
R1B3G3	2	BSI
R1B3H3	11	BSI
R1B3I3	4	BSI
R1B3A4	12	BSI
R1B3D4	5	BSI
R1B3E4	14	BSI
R1B3H4	4	BSI
R1B3I5	3	BSI
R1B3J4	5	BSI
R1B3A5	6	BSI
R1B3C5	5	BSI
R1B3D5	7	BSI
R1B3A6	10	BSI
R1B3E5	8	BSI
R1B3F5	10	BSI
R1B3G5	8	BSI
R1B3H5	2	BSI
R1B4C1	4	BSI
R1B4E1	4	BSI
R1B4G1	8	BSI
R1B4F3	7	BSI
R1B5C1	7	BSI
R1B5I1	12	BSI
R1B5A12	4	BSI
R1B5D2	5	BSI
R1B5F2	5	BSI
R1B5H2	6	BSI
R1B5J2	8	BSI
R1B5B3	4	BSI
R1B5C3	7	BSI
R1B5E3	9	BSI
R1B5F3	11	BSI
R1B5G3	10	BSI
R1B5I3	4	BSI
R1B5J3	5	BSI
R1B5D4	5	BSI
R1B5A13	11	BSI
R1B5C13	6	BSI
R1B5E13	10	BSI
R1B5G13	13	BSI
R1B5F12	10	BSI
R1B5I4	12	BSI
R1B5A5	7	BSI
R1B5C5	5	BSI
R1B5D5	7	BSI
R1B5F5	11	BSI
R1B5I5	6	BSI
R1B5A6	12	BSI
R1B5B6	9	BSI
R1B5C6	6	BSI
R1B5G6	16	BSI
R1B5I6	6	BSI
R1B5E7	5	BSI
R1B5G7	5	BSI
R1B5J7	7	BSI
R1B5B8	5	BSI
R1B5D8	5	BSI
R1B5F8	8	BSI
R1B5H8	5	BSI
R1B5A9	10	BSI
R1B5B9	6	BSI
R1B5F9	2	BSI
R1B5G9	5	BSI
R1B5H9	6	BSI
R1B5D10	8	BSI
R1B5F10	2	BSI
R1B5J10	13	BSI
R1B5A11	5	BSI
R1B5C11	9	BSI
R1B5E11	5	BSI
R1B5F11	5	BSI
R1B5J11	10	BSI
R1B6A1	3	BSI
R1B6B1	8	BSI
R1B6D1	2	BSI
R1B6E1	8	BSI
R1B6H1	4	BSI
R1B6I1	6	BSI
R1B6A2	4	BSI
R1B6B2	11	BSI
R1B6C2	10	BSI
R1B6E2	7	BSI
R1B6G2	8	BSI
R1B6I2	8	BSI
R1B6A3	4	BSI
R1B6B3	11	BSI
R1B6C3	10	BSI
R1B6E3	6	BSI
R1B6G3	7	BSI
R1B6I3	10	BSI
R1B6B4	7	BSI
R1B6F4	10	BSI
R1B6G4	4	BSI
R1B6J4	12	BSI
R1B6B5	13	BSI
R1B6D5	11	BSI
R1B6F5	5	BSI
R1B6I5	9	BSI
R1B6A6	8	BSI
R1B6B6	6	BSI
R1B6D6	8	BSI
R1B6E6	12	BSI
R1B6G6	7	BSI
R1B6I6	9	BSI
R1B6A7	4	BSI
R1B6B7	9	BSI
R1B6E7	8	BSI
R1B6F7	12	BSI
R1B6G7	3	BSI
R1B6H7	10	BSI
R1B6A8	4	BSI
R1B6C8	5	BSI
R1B6E8	7	BSI
R1B6G8	5	BSI
R1B6H8	4	BSI
R1B6J8	5	BSI
R1B6A9	5	BSI
R1B6C9	5	BSI
R1B6E9	4	BSI
R1B6G9	5	BSI
R1B6J9	6	BSI
R1B6B10	9	BSI
R1B6D10	7	BSI
R1B6F10	9	BSI
R1B6J10	10	BSI
R1B6A11	10	BSI
R1B6B11	10	BSI
R1B6D11	6	BSI
R1B6F11	13	BSI
R1B6G11	6	BSI
R1B6I11	10	BSI
R1B6J11	7	BSI
R1B6B12	5	BSI
R1B6D12	10	BSI
R1B6F12	4	BSI
R1B6H12	5	BSI
R1B6J12	13	BSI
R1B6B13	4	BSI
R1B6D13	5	BSI
R1B6F13	9	BSI
R1B6H13	5	BSI
R1B6J13	11	BSI
R1B6B14	4	BSI
R1B6C14	8	BSI
R1B6E14	4	BSI
R1B6F14	5	BSI
R1B6G14	4	BSI
R1B6I14	4	BSI
R1B6A15	6	BSI
R1B6C15	5	BSI
R1B6E15	4	BSI
R1B6H15	9	BSI
R1B6I15	9	BSI
R1B6J15	5	BSI
R1B6B16	8	BSI
R1B6D16	9	BSI
R1B6F16	8	BSI
R1B6G16	7	BSI
R1B6H16	7	BSI
R1B6J16	7	BSI
R1B6C17	4	BSI
R1B6E17	6	BSI
R1B6C18	10	BSI
R1B6F18	5	BSI
R1B6H18	8	BSI
R1B6A19	8	BSI
R1B6C19	5	BSI
R1B6E19	12	BSI
R1B6F19	9	BSI
R1B6H19	8	BSI
R1B13H1	5	BSI
R1B13E2	5	BSI
R1B13F2	4	BSI
R1B13F10	10	BSI
R1B13C3	6	BSI
R1B13E3	10	BSI
R1B13J3	10	BSI
R1B13D4	4	BSI
R1B13F4	12	BSI
R1B13H4	7	BSI
R1B13E5	5	BSI
R1B13G5	5	BSI
R1B13I5	5	BSI
R1B13B6	9	BSI
R1B13D6	8	BSI
R1B13H6	12	BSI
R1B13I6	7	BSI
R1B13B7	11	BSI
R1B13F7	5	BSI
R1B13A8	8	BSI
R1B13C8	5	BSI
R1B13G8	4	BSI
R1B13I8	5	BSI
R1B13C9	11	BSI
R1B13G9	6	BSI
R1B13I9	7	BSI
R1B13A10	10	BSI
R1B13B10	4	BSI
R1B15A1	2	BSI
R1B15B1	6	BSI
R1B15E1	5	BSI
R1B15F1	9	BSI
R1B15H1	3	BSI
R1B15I1	7	BSI
R1B15J1	4	BSI
R1B15A2	8	BSI
R1B15C2	5	BSI
R1B15E2	4	BSI
R1B15G2	7	BSI
R1B15H2	7	BSI
R1B15I2	3	BSI
R1B15A3	7	BSI
R1B15C3	7	BSI
R1B15D3	12	BSI
R1B15E3	8	BSI
